# Supplementary material for: Reconstructing Mayaro virus circulation in French Guiana shows frequent spillovers
Source: Nat Commun. 2020 Jun 5;11:2842. doi: 10.1038/s41467-020-16516-x (PMC7275077; doi:10.1038/s41467-020-16516-x)
Supplement: Supplementary file 4 — Supplementary Software 1 [file 41467_2020_16516_MOESM4_ESM.zip]

Archive with 15 entries (14 files):
- CodeAndData/
- CodeAndData/CHIKVMAYV.csv
- CodeAndData/compute_DIC_Guyane_Predictors.R
- CodeAndData/ContingencyTables.R
- CodeAndData/EstimationParameters.R
- CodeAndData/Figure1.R
- CodeAndData/FrenchGuianaModel.stan
- CodeAndData/Infections.R
- CodeAndData/Load.R
- CodeAndData/plot_FOI_logscale.R
- CodeAndData/ReadMe.docx
- CodeAndData/RiskFactorsFOI.R
- CodeAndData/runMCMC.R
- CodeAndData/SeroNeutralisation.csv
- CodeAndData/StartHere.R
