# Supplementary material for: Reconstructing Mayaro virus circulation in French Guiana shows frequent spillovers
Source: Nat Commun. 2020 Jun 5;11:2842. doi: 10.1038/s41467-020-16516-x (PMC7275077; doi:10.1038/s41467-020-16516-x)
Supplement: Supplementary file 4 — Supplementary Software 1 [file 41467_2020_16516_MOESM4_ESM.zip › CodeAndData/CHIKVMAYV.csv]

age	sex	region	MAYVRFI	CHIKVRFI	weight	num_indiv
[21-30]	Male	Maroni	0.57999998	1.59	184.4909	1
[21-30]	Female	Maroni	0.87	1.84	68.90221	2
[21-30]	Female	Maroni	0.73000002	1.21	90.67976	3
[21-30]	Male	Maroni	0.80000001	17.09	129.9246	4
[31-40]	Female	Maroni	0.91000003	1.5599999	68.90221	5
[21-30]	Male	Maroni	2.23	71.480003	184.4909	6
[11-20]	Female	Maroni	1.4299999	1.26	92.27328	8
[21-30]	Female	Maroni	2.1400001	48.259998	90.67976	9
[31-40]	Male	Maroni	0.61000001	1.83	129.9246	10
[31-40]	Female	Maroni	0.81	1.79	68.90221	11
[31-40]	Female	Maroni	0.44999999	0.99000001	76.22079	12
[31-40]	Male	Maroni	1.54	1.36	125.1008	13
[31-40]	Male	Maroni	0.97000003	0.55000001	125.1008	14
[1-10]	Male	Maroni	0.58999997	1.33	117.7908	15
[11-20]	Female	Maroni	1.48	1.5599999	119.5733	16
[1-10]	Female	Maroni	0.85000002	0.87	182.312	17
[1-10]	Female	Maroni	0.61000001	1.5700001	182.312	18
[1-10]	Male	Maroni	0.57999998	1.2	117.7908	19
[41-50]	Female	Maroni	2.29	47.009998	70.43414	20
[11-20]	Male	Maroni	2.78	45	167.196	21
>50	Male	Maroni	1.46	1.83	64.64973	22
>50	Female	Maroni	0.57999998	1.23	62.80415	23
[41-50]	Female	Maroni	1.14	3.78	76.22079	24
[21-30]	Female	Maroni	1.22	1.45	68.90221	25
[1-10]	Male	Maroni	0.97000003	1.41	117.7908	26
[41-50]	Male	Maroni	0.44	1.58	122.2033	27
[11-20]	Female	Maroni	1.25	46.459999	119.5733	28
[11-20]	Female	Maroni	1.47	47.09	119.5733	29
[31-40]	Male	Maroni	1.09	18.030001	129.9246	30
[21-30]	Female	Maroni	0.40000001	18.889999	68.90221	31
[1-10]	Female	Maroni	2.6700001	46.41	119.5733	32
[1-10]	Female	Maroni	2.0999999	53.779999	182.312	33
[1-10]	Male	Maroni	2.0699999	53.560001	117.7908	34
[1-10]	Female	Maroni	1.41	45.169998	127.4663	35
[1-10]	Male	Maroni	1.05	38.369999	117.7908	36
[1-10]	Female	Maroni	2.0999999	42.82	182.312	37
>50	Female	Maroni	2.8800001	55.27	63.91824	38
>50	Male	Maroni	0.56999999	1.03	122.2033	39
[41-50]	Female	Maroni	0.56999999	1.5	76.22079	40
[21-30]	Male	Maroni	0.49000001	1.29	129.9246	41
[21-30]	Male	Maroni	0.75999999	1.59	129.9246	42
[21-30]	Female	Maroni	0.69	1.22	90.67976	43
>50	Female	Maroni	0.63	1.2	62.80415	44
[41-50]	Male	Maroni	3.53	2.9400001	122.2033	45
[31-40]	Female	Maroni	1.48	52.98	68.90221	46
[31-40]	Male	Maroni	1.12	34.389999	125.1008	47
[21-30]	Female	Maroni	0.36000001	0.86000001	90.67976	48
[31-40]	Male	Maroni	0.64999998	2.0799999	125.1008	49
[11-20]	Male	Maroni	1.1900001	45.290001	63.55396	50
>50	Female	Maroni	0.83999997	1.35	63.91824	51
[21-30]	Female	Maroni	0.57999998	1.2	68.90221	52
[41-50]	Male	Coast	0.69	1.48	168.5143	56
[41-50]	Female	Coast	0.94	1.1799999	97.1263	57
>50	Female	Coast	0.77999997	1.6	86.6048	58
>50	Male	Coast	0.63999999	1.6	97.57143	59
>50	Male	Coast	0.92000002	1.17	89.1498	60
>50	Female	Coast	1.92	55.470001	88.1411	61
>50	Female	Coast	0.51999998	1.63	86.6048	62
[21-30]	Female	Coast	0.97000003	1.1	95.01382	63
[1-10]	Male	Coast	0.63999999	1.3	162.4295	64
[1-10]	Female	Coast	0.54000002	1.49	175.7717	65
>50	Male	Coast	1.54	44.32	89.1498	66
[21-30]	Female	Coast	0.33000001	1.02	125.0443	67
>50	Female	Coast	0.50999999	1.47	97.1263	68
>50	Male	Coast	0.61000001	0.97000003	69.24187	70
[31-40]	Female	Coast	0.58999997	1.49	67.42685	71
[21-30]	Female	Maroni	2.46	39.169998	68.90221	72
>50	Male	Coast	2.3299999	5.25	69.24187	73
[41-50]	Female	Coast	0.47	1.04	68.92597	74
[11-20]	Male	Coast	6.1300001	0.81999999	163.616	75
[31-40]	Male	Coast	0.56999999	0.98000002	127.1426	76
[21-30]	Female	Coast	1.15	1.77	88.73808	77
[1-10]	Female	Coast	0.81999999	1.36	124.7369	78
[11-20]	Female	Coast	2.0599999	42.810001	88.73808	79
[21-30]	Male	Coast	0.46000001	1.4	127.1426	80
[21-30]	Male	Coast	0.5	1.49	127.1426	81
>50	Female	Coast	0.77999997	1.24	68.92597	82
[21-30]	Female	Coast	0.68000001	1.4299999	88.73808	83
>50	Male	Coast	0.81999999	1.11	136.0523	84
>50	Male	Coast	0.68000001	1.53	124.3092	87
[31-40]	Female	Coast	0.80000001	1.29	67.42685	88
[11-20]	Male	Coast	0.47999999	2.21	124.3862	89
[1-10]	Female	Coast	0.44	1.3099999	124.7369	90
>50	Male	Coast	1.47	0.94	63.26542	91
>50	Female	Coast	0.80000001	0.86000001	61.45936	92
[31-40]	Female	Coast	0.70999998	1.36	67.42685	93
[21-30]	Female	Coast	0.97000003	1.0599999	88.73808	95
[11-20]	Female	Coast	1.9	1.33	117.0129	96
[41-50]	Female	Coast	1.26	1.3	68.92597	97
[31-40]	Female	Coast	0.38999999	1.27	74.58872	98
[1-10]	Female	Coast	0.43000001	1.01	89.20415	99
>50	Male	Coast	1.49	35.330002	124.3092	100
[11-20]	Female	Coast	0.46000001	1.39	177.4241	101
[11-20]	Female	Coast	1.41	35.099998	77.98933	102
[21-30]	Female	Coast	0.68000001	1.0599999	77.98933	103
[21-30]	Female	Coast	2.03	40.599998	77.98933	104
>50	Male	Coast	4.4400001	5.0599999	60.85467	105
[11-20]	Female	Coast	0.72000003	1.09	79.35984	106
[41-50]	Female	Coast	7.2199998	6.1900001	60.57704	107
[11-20]	Female	Coast	1.52	42.259998	102.8393	108
[11-20]	Female	Coast	0.5	1.08	102.8393	109
[11-20]	Male	Coast	1.72	41.110001	143.7973	110
[1-10]	Male	Coast	0.56	1.26	101.3062	111
[11-20]	Female	Coast	1.29	33.889999	102.8393	112
>50	Male	Coast	1.17	41.759998	105.1012	113
[41-50]	Male	Coast	29.25	41.990002	107.5932	114
[41-50]	Male	Coast	1.08	1.15	122.4221	115
[31-40]	Male	Coast	0.57999998	0.75	111.7419	116
>50	Male	Coast	0.55000001	1.26	105.1012	117
>50	Female	Coast	0.56999999	1.39	54.01485	118
[31-40]	Female	Coast	1.99	48.450001	65.55387	119
[11-20]	Female	Coast	2.2	59.169998	102.8393	120
[11-20]	Male	Coast	0.60000002	1.01	143.7973	121
>50	Female	Coast	1.3200001	50.349998	54.01485	122
>50	Male	Coast	0.70999998	1.13	60.85467	123
>50	Female	Coast	1.91	54.369999	60.57704	124
[41-50]	Female	Coast	3.4300001	39.73	60.57704	125
[11-20]	Female	Coast	0.67000002	1.22	79.35984	126
[11-20]	Female	Coast	0.5	1.09	102.8393	127
[41-50]	Female	Coast	1.88	74.300003	65.55387	128
[11-20]	Female	Coast	1.49	56.099998	102.8393	129
[11-20]	Female	Coast	2.26	57.970001	102.8393	130
[1-10]	Female	Coast	1.5	56.360001	109.6277	131
>50	Female	Coast	0.15000001	0.51999998	60.57704	132
[11-20]	Female	Coast	0.66000003	1	79.35984	133
[11-20]	Male	Coast	0.44999999	1.0700001	109.3195	134
>50	Female	Coast	2.01	30.17	54.97303	135
>50	Male	Coast	1.74	45.439999	55.60215	136
[41-50]	Female	Coast	9.8800001	9.4899998	65.55387	137
[11-20]	Female	Coast	0.55000001	0.93000001	102.8393	138
[31-40]	Female	Coast	1.34	0.92000002	59.25951	139
[1-10]	Female	Coast	5.54	42.299999	109.6277	140
[11-20]	Male	Coast	3.26	37.209999	109.3195	141
>50	Female	Coast	0.44	0.87	60.57704	142
>50	Male	Coast	0.85000002	0.94999999	105.1012	143
[11-20]	Female	Coast	0.56999999	1.1	117.0129	144
[11-20]	Female	Coast	0.52999997	1	117.0129	145
[21-30]	Female	Maroni	0.62	0.69	41.685	146
>50	Female	Maroni	0.57999998	1.39	32.37819	147
>50	Male	Maroni	0.74000001	1	32.52658	148
[31-40]	Female	Maroni	1.41	31.049999	35.03829	149
[21-30]	Female	Maroni	1.14	25.92	41.685	150
[21-30]	Female	Maroni	0.80000001	0.88999999	41.685	151
>50	Female	Maroni	0.75999999	1.28	28.87073	152
[21-30]	Female	Maroni	2.3099999	43.110001	31.67397	153
[21-30]	Male	Maroni	2.1700001	50.209999	84.80945	154
>50	Female	Maroni	9.3500004	9.1300001	28.87073	155
[1-10]	Male	Maroni	0.66000003	2.1199999	54.14777	156
>50	Male	Maroni	2.5	3.99	32.52658	158
[41-50]	Female	Maroni	0.63	1.26	32.37819	159
[21-30]	Male	Maroni	0.67000002	0.88	59.72563	160
[41-50]	Female	Maroni	1.38	1.11	32.37819	161
[41-50]	Male	Maroni	11.37	13.95	57.50815	162
[41-50]	Female	Maroni	1.0700001	1.09	32.37819	163
[41-50]	Male	Maroni	0.74000001	21.030001	57.50815	164
[21-30]	Female	Maroni	0.38	0.79000002	41.685	165
>50	Female	Maroni	1	0.56999999	28.87073	166
>50	Male	Maroni	0.94	1.02	29.71913	167
[11-20]	Male	Maroni	2.6468201	47.054127	118.8911	168
[41-50]	Male	Maroni	0.39892051	0.70363098	86.89735	169
[11-20]	Female	Maroni	0.37063247	0.65457761	65.61445	170
[41-50]	Male	Maroni	4.6627536	7.628602	86.89735	171
[11-20]	Male	Maroni	0.27261412	0.81327802	118.8911	172
[41-50]	Female	Maroni	0.54259127	8.0866146	50.08489	173
[31-40]	Female	Maroni	0.27062094	0.7956441	48.99556	174
[31-40]	Male	Maroni	0.3031359	0.80487806	92.38786	175
[21-30]	Male	Coast	2.4807434	4.07511	7.087646	176
[31-40]	Female	Coast	0.30785564	0.8121019	3.758753	177
[31-40]	Female	Coast	0.48438978	0.68495744	3.758753	178
[31-40]	Male	Coast	0.45703754	0.53950703	7.087646	179
[21-30]	Female	Coast	7.1747103	9.32722	3.758753	180
[21-30]	Female	Coast	0.36809817	0.95398772	3.758753	181
>50	Female	Coast	0.28171092	0.86725664	3.842323	182
[31-40]	Male	Coast	1.5889121	20.221758	6.824497	183
[41-50]	Male	Coast	0.8531425	0.8332296	6.824497	184
[31-40]	Male	Coast	0.46849942	0.88316149	6.824497	185
[31-40]	Female	Maroni	0.24298541	0.79236811	47.66238	186
[41-50]	Female	Maroni	0.7819171	25.258266	47.66238	187
[1-10]	Female	Maroni	0.36191678	0.98486757	79.70721	188
[11-20]	Female	Maroni	0.31544715	0.92357725	74.77155	189
[1-10]	Male	Maroni	0.38277045	0.75281447	73.6569	190
[41-50]	Female	Maroni	0.55369669	19.140852	44.04387	191
[11-20]	Male	Maroni	0.78606474	26.654072	79.4831	192
[31-40]	Female	Maroni	1.1643991	34.935375	47.66238	193
[21-30]	Female	Maroni	1.5815843	47.738659	43.08592	194
[1-10]	Female	Maroni	0.36453745	9.2988253	39.96935	195
[41-50]	Female	Maroni	4.5924339	9.0535336	44.04387	196
[31-40]	Female	Maroni	3.3527887	3.1456983	43.08592	197
>50	Male	Maroni	0.92068481	2.8385744	44.24572	198
[21-30]	Female	Maroni	0.49693251	4.269134	43.08592	199
>50	Male	Maroni	0.24963289	0.79295152	44.24572	200
[41-50]	Female	Maroni	1.3452685	35.284912	44.04387	201
>50	Female	Maroni	1.0084122	25.161934	44.04387	202
[11-20]	Male	Maroni	0.29444444	0.67469138	104.551	203
>50	Female	Maroni	4.5121779	4.3931804	39.27268	204
[41-50]	Female	Maroni	0.34359807	0.83630472	47.66238	205
>50	Male	Maroni	0.58264464	1.1170799	40.42676	206
>50	Female	Maroni	1.0250506	22.440031	39.27268	207
[11-20]	Female	Maroni	1.2006154	27.427692	74.77155	208
[41-50]	Male	Maroni	0.56657964	0.80417752	76.41616	209
[21-30]	Female	Maroni	0.51989841	0.76291281	31.67397	210
>50	Female	Maroni	6.9972739	9.2507792	28.87073	211
[21-30]	Female	Maroni	0.38907394	0.86742175	41.685	212
[31-40]	Male	Maroni	10.408315	14.274487	59.72563	213
[11-20]	Female	Coast	0.20583718	0.80798769	5.033691	214
[11-20]	Female	Coast	0.19026549	0.73008847	5.033691	215
[31-40]	Female	Coast	0.2284153	0.76174861	4.157997	216
[21-30]	Female	Coast	0.5221675	0.83251232	3.758753	217
[31-40]	Female	Coast	0.53112274	0.6980803	4.157997	218
[21-30]	Female	Coast	0.7517007	41.238094	3.758753	219
>50	Male	Coast	0.66666669	0.81986535	3.526772	221
[31-40]	Female	Coast	1.0756303	35.174068	3.758753	222
[11-20]	Male	Coast	0.82530797	0.8667413	9.120876	223
[21-30]	Male	Coast	1.2124825	1.9733521	7.087646	224
[41-50]	Male	Coast	0.46105918	1.0996885	6.666435	225
[11-20]	Male	Coast	0.66283524	36.292145	9.120876	226
>50	Male	Coast	0.68454129	0.4281525	3.526772	227
[41-50]	Male	Coast	0.37025318	0.78876585	6.666435	228
[31-40]	Male	Coast	3.5247993	4.2844639	6.824497	229
[11-20]	Female	Coast	0.30862328	0.83055973	6.522962	230
[21-30]	Female	Coast	0.22880299	0.63798839	3.758753	231
[11-20]	Male	Coast	0.9832769	14.475868	9.120876	232
[21-30]	Female	Coast	0.44439071	0.76402318	4.946762	233
[41-50]	Female	Coast	0.6518265	23.311644	3.842323	234
[31-40]	Male	Coast	0.62	1.55	127.1426	253
[31-40]	Female	Coast	0.70999998	1.3200001	67.42685	254
[31-40]	Male	Coast	0.44	1.54	127.1426	255
[31-40]	Female	Coast	1.8200001	54.860001	146.5582	256
>50	Female	Coast	1.33	36.720001	120.7605	257
[31-40]	Male	Coast	0.46000001	1.54	240.5452	258
[21-30]	Female	Coast	0.94	1.34	92.68166	259
[21-30]	Female	Coast	0.98000002	1.45	67.42685	260
>50	Male	Maroni	3.3299999	5.8699999	64.64973	266
>50	Female	Maroni	7.3099999	14	62.80415	267
[11-20]	Female	Maroni	3.3399999	38.360001	92.27328	268
[11-20]	Male	Maroni	1.72	19.549999	167.196	269
[41-50]	Female	Maroni	0.33000001	0.86000001	76.22079	270
[11-20]	Female	Maroni	2.01	48.610001	90.67976	271
[21-30]	Female	Maroni	48.16	66.150002	90.67976	272
[11-20]	Female	Maroni	3.53	39.23	92.27328	273
>50	Male	Maroni	5.0599999	9.3900003	70.75694	274
[41-50]	Male	Maroni	1.04	35.990002	125.1008	275
>50	Female	Maroni	8.3999996	13.24	63.91824	276
[1-10]	Female	Maroni	0.68000001	0.89999998	127.4663	277
[1-10]	Female	Maroni	0.74000001	1.21	127.4663	278
[31-40]	Female	Maroni	0.94	22.219999	68.90221	279
[31-40]	Female	Maroni	0.69999999	1.21	68.90221	280
>50	Female	Coast	0.54000002	1.45	120.7605	281
>50	Male	Coast	0.62	1.5	136.0523	282
[41-50]	Female	Coast	0.58999997	1.0700001	97.1263	283
[41-50]	Male	Coast	0.61000001	1.26	172.5097	284
[11-20]	Male	Coast	0.98000002	1.65	175.2775	285
[21-30]	Male	Maroni	2.3599999	2.76	129.9246	286
[31-40]	Female	Maroni	0.99000001	23.65	76.22079	287
>50	Male	Maroni	1.8200001	1.45	70.75694	288
[1-10]	Male	Maroni	1.27	35.860001	117.7908	289
[41-50]	Female	Maroni	1.45	57.43	70.43414	290
[21-30]	Female	Maroni	0.72000003	2.01	68.90221	291
[11-20]	Female	Maroni	1.92	45.610001	119.5733	292
>50	Female	Maroni	1.88	39.32	70.43414	293
[11-20]	Female	Maroni	2.03	44.709999	119.5733	294
[41-50]	Male	Maroni	1.04	1.17	122.2033	295
[31-40]	Female	Maroni	1.72	2.75	76.22079	296
[1-10]	Female	Maroni	0.83999997	1.05	127.4663	297
[1-10]	Male	Maroni	0.27000001	0.94	117.7908	298
>50	Female	Maroni	0.82999998	17.690001	70.43414	299
>50	Female	Maroni	3.1900001	13.45	70.43414	300
>50	Female	Maroni	8.3100004	11.44	62.80415	301
[31-40]	Female	Maroni	0.75999999	1.05	76.22079	302
[11-20]	Female	Maroni	0.76999998	1.52	92.27328	303
[41-50]	Female	Maroni	1.09	28	76.22079	304
[31-40]	Female	Maroni	0.74000001	1.01	68.90221	305
[11-20]	Female	Maroni	2.6500001	51.630001	92.27328	306
[11-20]	Male	Maroni	0.81	1.5599999	167.196	307
[11-20]	Female	Maroni	2.3099999	55.740002	92.27328	308
>50	Male	Coast	2.3	32.900002	136.0523	309
>50	Female	Coast	2.1700001	51.830002	135.4316	310
[31-40]	Female	Coast	0.5	1.21	146.5582	311
[1-10]	Male	Coast	0.54000002	1.1799999	226.4894	312
[11-20]	Female	Coast	0.02	0.050000001	177.4241	313
[41-50]	Female	Maroni	2.53	42.869999	70.43414	314
[31-40]	Female	Maroni	1.13	35.419998	76.22079	315
>50	Male	Maroni	5.5799999	14.24	70.75694	318
[41-50]	Male	Maroni	1.67	47.110001	125.1008	319
[41-50]	Female	Maroni	2.8900001	63.66	70.43414	320
[41-50]	Male	Maroni	0.75999999	1.98	125.1008	321
[41-50]	Female	Maroni	1.2	29.66	70.43414	322
[31-40]	Male	Coast	0.66000003	1.52	240.5452	323
[31-40]	Female	Coast	1.6900001	1.5700001	146.5582	324
[1-10]	Male	Coast	0.73000002	1.36	226.4894	325
[11-20]	Female	Maroni	14.95	25.120001	92.27328	326
[41-50]	Female	Maroni	2.4000001	50.5	70.43414	327
[21-30]	Male	Maroni	0.54000002	1.46	184.4909	328
[21-30]	Male	Maroni	2.6600001	1.02	129.9246	329
[21-30]	Female	Maroni	1.17	0.95999998	90.67976	330
>50	Female	Maroni	1.55	67.610001	62.80415	331
[11-20]	Female	Maroni	1.66	48.650002	92.27328	332
[41-50]	Female	Maroni	1.17	0.88999999	76.22079	333
[1-10]	Male	Maroni	0.34999999	0.72000003	117.7908	334
[1-10]	Female	Maroni	1.04	0.91000003	127.4663	335
[1-10]	Male	Maroni	0.34	1.53	328.4755	336
[11-20]	Female	Maroni	0.67000002	1.33	119.5733	337
[11-20]	Female	Maroni	0.79000002	1.1900001	119.5733	339
>50	Female	Maroni	2.1199999	2.46	63.91824	340
[31-40]	Female	Maroni	2.05	43.790001	76.22079	341
[11-20]	Male	Maroni	2.3499999	68.980003	127.1079	342
[11-20]	Female	Maroni	0.87	21.57	119.5733	343
[1-10]	Female	Maroni	1.42	48.32	127.4663	344
[1-10]	Male	Maroni	0.5	1.55	117.7908	345
[1-10]	Female	Maroni	0.68000001	1.35	182.312	346
>50	Female	Maroni	2.46	51.060001	70.43414	347
[11-20]	Female	Maroni	1.53	1.39	92.27328	348
[21-30]	Female	Maroni	0.58999997	0.94999999	68.90221	349
[11-20]	Male	Maroni	0.69999999	1.29	167.196	350
[11-20]	Male	Maroni	0.63	1.21	127.1079	351
[31-40]	Female	Maroni	0.64999998	1.72	68.90221	352
>50	Female	Maroni	1.3	1.02	62.80415	353
[21-30]	Female	Maroni	0.75999999	1.38	68.90221	354
>50	Female	Maroni	0.87	2.1400001	70.43414	355
[21-30]	Female	Maroni	0.64999998	1.21	68.90221	356
[1-10]	Female	Maroni	0.81	1.42	63.73315	357
[1-10]	Male	Maroni	0.55000001	1.6799999	58.89538	358
>50	Female	Maroni	0.47999999	1.52	70.43414	359
>50	Male	Maroni	10.78	7.8099999	64.64973	360
[11-20]	Female	Maroni	1.22	1.3200001	92.27328	361
[11-20]	Male	Maroni	0.47999999	1.3200001	83.59801	362
[21-30]	Female	Maroni	0.68000001	1.3200001	68.90221	363
>50	Female	Maroni	1.05	1.4299999	62.80415	364
[41-50]	Female	Maroni	4.8699999	5.3400002	76.22079	365
[31-40]	Female	Maroni	1.84	84.019997	68.90221	366
[31-40]	Female	Maroni	1.16	1.4299999	76.22079	367
>50	Female	Maroni	0.49000001	1.02	62.80415	368
[21-30]	Female	Maroni	0.76999998	1.1900001	90.67976	369
[41-50]	Male	Maroni	0.50999999	1.11	125.1008	370
[31-40]	Male	Maroni	0.91000003	1.21	129.9246	371
[41-50]	Female	Maroni	3.6900001	65.32	70.43414	372
[21-30]	Female	Maroni	0.69999999	1.02	68.90221	373
[31-40]	Male	Maroni	1.64	42.27	125.1008	374
[11-20]	Male	Maroni	2.4200001	61.23	127.1079	375
[1-10]	Female	Maroni	1.53	68.919998	182.312	376
[31-40]	Female	Maroni	1.8200001	1	76.22079	377
[1-10]	Female	Maroni	0.54000002	1.09	127.4663	378
[1-10]	Female	Maroni	0.41	1.24	127.4663	379
[1-10]	Female	Maroni	0.46000001	1.08	119.5733	380
[21-30]	Male	Maroni	0.5	1.0599999	129.9246	381
[31-40]	Female	Maroni	0.44	1.04	68.90221	382
>50	Female	Maroni	0.63	1.02	70.43414	383
[41-50]	Female	Maroni	0.73000002	1.29	76.22079	384
[31-40]	Male	Maroni	4.02	3.6099999	125.1008	385
[31-40]	Female	Maroni	0.69999999	0.95999998	76.22079	386
[11-20]	Female	Maroni	0.97000003	0.99000001	92.27328	387
[31-40]	Female	Maroni	0.76999998	1.3200001	68.90221	388
>50	Female	Maroni	0.95999998	1.13	63.91824	389
>50	Male	Maroni	6.5700002	7.7199998	64.64973	390
>50	Male	Maroni	0.81999999	1.1799999	64.64973	391
[21-30]	Male	Maroni	1.6799999	0.79000002	129.9246	392
[21-30]	Female	Maroni	0.61000001	1.21	90.67976	393
[11-20]	Female	Maroni	2.1800001	1.27	92.27328	394
[31-40]	Female	Maroni	3.7	46.689999	68.90221	395
[21-30]	Male	Maroni	0.99000001	12.13	184.4909	396
>50	Female	Maroni	3.7	11.36	70.43414	397
>50	Male	Maroni	1.96	13.36	70.75694	398
[11-20]	Male	Maroni	1.61	46.779999	167.196	399
[11-20]	Female	Maroni	0.5	1	92.27328	400
[11-20]	Male	Maroni	1.85	71.529999	127.1079	401
[11-20]	Female	Maroni	1.5599999	0.98000002	92.27328	402
[11-20]	Female	Maroni	0.56	2.1700001	119.5733	403
>50	Female	Maroni	2.8900001	90	62.80415	404
>50	Male	Maroni	0.63	1.3	70.75694	405
[31-40]	Female	Maroni	5.0900002	34.549999	76.22079	406
>50	Male	Maroni	0.47999999	2.0899999	70.75694	407
[31-40]	Male	Maroni	0.40000001	1.21	129.9246	408
[21-30]	Male	Coast	21.33	21.26	7.087646	409
[31-40]	Female	Coast	1.17	48.349998	4.157997	410
[11-20]	Female	Coast	1.6	39.450001	5.033691	411
[41-50]	Male	Coast	1.9299999	11.83	6.666435	412
>50	Male	Coast	0.60000002	1.3200001	3.526772	413
>50	Male	Coast	7.3600001	8.6800003	6.666435	414
>50	Male	Coast	0.98000002	28.959999	3.526772	415
>50	Female	Coast	1.61	50.779999	3.486867	416
[41-50]	Female	Coast	1.97	30.77	4.157997	417
[21-30]	Female	Coast	1.28	32.919998	3.758753	418
[31-40]	Female	Maroni	0.54000002	1.33	68.90221	419
[31-40]	Female	Maroni	0.69999999	12.99	68.90221	420
[21-30]	Female	Maroni	2.9000001	66.720001	68.90221	421
[11-20]	Female	Maroni	0.56999999	1.17	90.67976	422
[21-30]	Female	Coast	0.56	1.08	3.758753	423
[41-50]	Male	Maroni	0.63	1.23	125.1008	424
[11-20]	Female	Maroni	0.49000001	1.02	92.27328	425
[31-40]	Male	Maroni	0.56999999	1.37	125.1008	426
>50	Male	Maroni	0.83999997	1.3099999	70.75694	427
[41-50]	Male	Maroni	1.01	36.419998	125.1008	428
[41-50]	Male	Maroni	0.91000003	1	125.1008	429
>50	Male	Maroni	1.4299999	1.41	70.75694	430
[41-50]	Female	Maroni	1.21	0.99000001	76.22079	431
[41-50]	Male	Maroni	3.3699999	44.91	122.2033	432
[11-20]	Male	Maroni	0.30000001	0.94	167.196	433
[41-50]	Female	Maroni	0.72000003	0.80000001	70.43414	434
>50	Male	Maroni	1.26	5.0300002	70.75694	435
>50	Female	Maroni	0.91000003	1.04	70.43414	436
>50	Male	Maroni	1.86	39.529999	64.64973	437
>50	Female	Maroni	0.66000003	1.54	70.43414	438
[1-10]	Male	Maroni	2.21	56.860001	117.7908	439
>50	Male	Maroni	1.7	0.69	70.75694	440
[31-40]	Male	Maroni	0.82999998	26.940001	125.1008	441
[21-30]	Male	Maroni	0.56	0.88	184.4909	442
>50	Female	Maroni	0.34	0.82999998	70.43414	443
[41-50]	Female	Maroni	1.99	42.240002	76.22079	444
>50	Male	Maroni	10.07	4.6500001	122.2033	445
[11-20]	Female	Maroni	0.43000001	0.76999998	92.27328	446
[31-40]	Male	Maroni	13.75	17.309999	125.1008	447
[1-10]	Male	Maroni	0.70999998	1.13	58.89538	448
[1-10]	Male	Maroni	0.33000001	0.73000002	63.55396	449
[1-10]	Female	Maroni	0.61000001	1.83	91.15602	450
[31-40]	Female	Maroni	1.1	45.610001	76.22079	451
[41-50]	Male	Maroni	2.1732509	4.8196096	122.2033	452
[11-20]	Female	Maroni	0.58999997	6.3200002	92.27328	453
[41-50]	Female	Maroni	0.86000001	14.65	76.22079	454
[1-10]	Female	Maroni	2.24	75.040001	182.312	455
[1-10]	Male	Maroni	0.97000003	22.07	127.1079	456
[11-20]	Female	Maroni	0.94999999	33.91	92.27328	457
[11-20]	Female	Maroni	0.88999999	5.2600002	119.5733	458
[11-20]	Female	Maroni	1.28	64.080002	119.5733	459
>50	Male	Maroni	0.58999997	0.5	70.75694	460
[1-10]	Male	Maroni	0.93000001	49.509998	117.7908	461
[41-50]	Male	Maroni	0.95999998	5.77	122.2033	462
[11-20]	Female	Maroni	0.70999998	0.69999999	92.27328	463
[31-40]	Female	Maroni	1.22	23.889999	68.90221	464
[31-40]	Female	Maroni	0.44999999	0.94	68.90221	465
[21-30]	Female	Maroni	0.93000001	0.81	90.67976	466
[21-30]	Female	Maroni	0.97000003	0.81999999	90.67976	467
>50	Female	Maroni	0.92000002	0.89999998	62.80415	468
[41-50]	Female	Maroni	1.4299999	43.5	76.22079	469
[1-10]	Female	Maroni	1.3	0.91000003	127.4663	470
[21-30]	Female	Coast	1.14	30.25	4.946762	471
[31-40]	Female	Maroni	1.28	0.95999998	68.90221	472
[21-30]	Male	Maroni	0.47999999	1.09	129.9246	473
[41-50]	Male	Maroni	0.86000001	0.83999997	125.1008	474
[41-50]	Female	Maroni	1.14	0.94	76.22079	475
[31-40]	Female	Maroni	0.85000002	34.66	68.90221	476
[11-20]	Female	Maroni	2.3	48.700001	59.78665	477
[1-10]	Male	Maroni	1.64	56.830002	58.89538	478
[1-10]	Female	Maroni	1.55	49.52	63.73315	479
[11-20]	Male	Maroni	0.88	29.17	63.55396	480
>50	Female	Maroni	0.72000003	0.97000003	63.91824	481
[21-30]	Female	Maroni	1.13	0.79000002	90.67976	482
[21-30]	Male	Maroni	0.74000001	1.1799999	129.9246	483
[41-50]	Female	Maroni	13.49	13.62	76.22079	484
[11-20]	Male	Maroni	1.17	0.69	63.55396	485
[11-20]	Male	Maroni	0.80000001	0.38	63.55396	486
[1-10]	Male	Maroni	1.04	0.86000001	58.89538	487
[41-50]	Male	Maroni	3.6099999	5.4000001	122.2033	488
[31-40]	Female	Maroni	0.63999999	1.24	68.90221	489
[11-20]	Female	Maroni	0.72000003	0.61000001	92.27328	490
[11-20]	Female	Maroni	12.48	19.440001	59.78665	491
[11-20]	Female	Maroni	20.459999	30.469999	59.78665	492
[1-10]	Male	Maroni	1.37	0.58999997	58.89538	493
[1-10]	Male	Maroni	1.02	0.75	58.89538	494
[41-50]	Male	Maroni	0.75	0.83999997	125.1008	495
[21-30]	Female	Maroni	0.99000001	28.620001	68.90221	496
[21-30]	Female	Maroni	0.36000001	1.26	68.90221	497
[21-30]	Female	Maroni	2.5999999	92.57	68.90221	498
[21-30]	Female	Maroni	0.75	0.63	68.90221	499
[31-40]	Female	Maroni	0.89999998	0.91000003	68.90221	500
[31-40]	Male	Maroni	1.95	1.52	125.1008	501
[31-40]	Male	Maroni	0.58999997	0.25999999	129.9246	502
[31-40]	Female	Maroni	1.1900001	0.91000003	68.90221	503
[41-50]	Female	Maroni	0.69	0.85000002	76.22079	505
[31-40]	Female	Maroni	5.4499998	0.25999999	76.22079	506
[11-20]	Male	Maroni	0.75999999	0.75	167.196	507
>50	Female	Maroni	1	36.380001	62.80415	508
[41-50]	Female	Maroni	0.95999998	0.60000002	76.22079	509
[11-20]	Male	Maroni	1.22	53.91	127.1079	510
[31-40]	Female	Maroni	0.76999998	0.94	76.22079	511
[31-40]	Female	Maroni	0.55000001	0.75	76.22079	512
>50	Male	Maroni	0.56999999	0.95999998	70.75694	513
[41-50]	Female	Maroni	1.4400001	46.970001	47.66238	514
[11-20]	Female	Maroni	1.4	50.950001	57.70031	515
[31-40]	Male	Maroni	2.0699999	1.03	81.24443	516
[11-20]	Male	Maroni	0.56	0.74000001	167.196	517
[11-20]	Male	Maroni	0.60000002	0.89999998	167.196	518
[41-50]	Male	Maroni	2.6400001	3.0599999	122.2033	519
>50	Female	Maroni	3.03	9.0600004	182.0947	520
[41-50]	Female	Maroni	0.67000002	0.97000003	70.43414	521
[11-20]	Female	Maroni	0.63	1.26	119.5733	522
[41-50]	Female	Maroni	3.24	3.6099999	70.43414	523
>50	Female	Maroni	1.39	92.220001	70.43414	524
[11-20]	Male	Maroni	0.62	1.09	167.196	525
>50	Female	Maroni	0.55000001	0.89999998	56.4746	526
[31-40]	Male	Maroni	0.63999999	0.99000001	129.9246	527
[21-30]	Female	Maroni	1.75	33.709999	68.90221	528
[21-30]	Male	Maroni	11.158371	9.9389143	184.4909	529
[11-20]	Male	Maroni	1.37	46.200001	167.196	530
[11-20]	Female	Maroni	0.51999998	0.95999998	92.27328	531
>50	Male	Maroni	0.58999997	0.92000002	122.2033	532
>50	Male	Maroni	0.5	13.89	50.31444	533
>50	Female	Maroni	8.6700001	12.12	44.6593	534
[41-50]	Male	Maroni	0.50999999	0.88	86.89735	535
[41-50]	Female	Maroni	1.34	47.52	54.19972	536
[31-40]	Female	Maroni	1.37	56.84	48.99556	537
[31-40]	Female	Maroni	0.60000002	1.04	48.99556	538
>50	Female	Maroni	3.9200001	2.78	45.45152	539
[21-30]	Female	Maroni	0.56999999	0.97000003	48.99556	540
[21-30]	Male	Maroni	0.62	1.01	92.38786	541
[21-30]	Female	Coast	0.98000002	43.990002	3.758753	542
[21-30]	Male	Coast	1.17	0.89999998	10.06434	543
>50	Male	Coast	1.76	0.93000001	3.526772	544
>50	Female	Coast	2.6800001	0.34	3.426091	545
[21-30]	Female	Coast	0.66000003	1.1799999	3.758753	546
[21-30]	Male	Maroni	0.60000002	9.7600002	184.4909	547
[41-50]	Female	Maroni	0.67000002	1.02	70.43414	548
[41-50]	Female	Coast	1.38	35.290001	4.157997	549
[41-50]	Female	Coast	2.48	1.74	4.157997	550
[21-30]	Male	Coast	0.75999999	0.95999998	7.087646	551
>50	Female	Coast	0.58999997	1.05	3.426091	552
[11-20]	Female	Coast	1.99	55.299999	3.261481	553
[21-30]	Female	Coast	0.94999999	0.97000003	3.758753	554
[11-20]	Male	Maroni	1.5662862	38.460052	118.8911	555
>50	Male	Coast	0.41999999	0.76999998	3.859932	556
[41-50]	Female	Coast	0.88999999	1	3.842323	557
[11-20]	Male	Coast	0.66000003	0.94999999	6.93399	558
[31-40]	Female	Coast	0.68000001	0.88999999	4.157997	559
[21-30]	Female	Coast	1.5	56.75	3.758753	560
[31-40]	Male	Coast	1.15	0.94999999	6.824497	561
[21-30]	Female	Coast	1.59	79.629997	4.946762	562
[1-10]	Female	Coast	0.52999997	1.08	6.95354	563
[21-30]	Female	Maroni	1.63	29.690001	90.67976	564
[21-30]	Female	Maroni	0.74000001	0.99000001	48.99556	565
>50	Female	Coast	0.70999998	0.80000001	3.842323	566
[41-50]	Male	Coast	0.66000003	8.8999996	6.666435	567
>50	Female	Coast	0.64999998	6.9400001	3.486867	568
[41-50]	Female	Coast	0.69	0.81	4.157997	569
[41-50]	Female	Coast	0.98000002	0.67000002	4.157997	570
[21-30]	Male	Coast	2.6966708	4.7694206	7.087646	571
[21-30]	Female	Coast	0.64999998	24.469999	59.25951	572
>50	Female	Coast	0.63999999	0.74000001	3.426091	573
[31-40]	Male	Coast	1.26	1.3	7.087646	574
[31-40]	Female	Coast	1.12	26.59	4.157997	575
[31-40]	Male	Coast	1.38	0.77999997	7.087646	576
>50	Female	Coast	1.33	39.509998	3.426091	577
>50	Female	Coast	1.5599999	39.080002	3.426091	578
>50	Female	Coast	1.79	47.32	3.426091	579
[11-20]	Male	Coast	1.13	62.16	6.93399	580
[41-50]	Male	Coast	0.64999998	0.81	6.824497	581
[11-20]	Female	Maroni	0.63	0.87	65.61445	582
[11-20]	Female	Maroni	1.26	45.669998	65.61445	583
[11-20]	Female	Maroni	1.37	47.200001	65.61445	584
[11-20]	Female	Maroni	0.52999997	0.98000002	65.61445	585
[41-50]	Male	Maroni	0.77999997	0.98000002	88.9577	586
[31-40]	Female	Maroni	1.09	46.740002	48.99556	587
>50	Male	Coast	1.17	36.400002	3.859932	591
[41-50]	Male	Coast	1.76	43.889999	6.824497	592
[31-40]	Male	Coast	0.54000002	8.1300001	6.824497	593
[31-40]	Male	Coast	1.55	35.110001	7.087646	594
[31-40]	Female	Coast	2.3800001	4.3299999	3.758753	595
[31-40]	Female	Maroni	0.43000001	1.2	76.22079	596
[21-30]	Female	Maroni	0.28999999	0.81999999	90.67976	597
[11-20]	Female	Maroni	0.82999998	1.14	92.27328	598
[11-20]	Female	Maroni	0.72000003	1.1	119.5733	599
[41-50]	Female	Maroni	1.55	1.12	76.22079	600
[31-40]	Female	Coast	0.56999999	1.55	132.486	601
[41-50]	Female	Coast	0.60000002	1.63	146.5582	602
[41-50]	Male	Coast	0.76999998	1.34	240.5452	603
>50	Female	Coast	0.76999998	1	122.9027	604
>50	Male	Coast	0.82999998	4.8800001	242.8959	605
[1-10]	Male	Coast	0.60000002	1.22	315.7982	606
[21-30]	Female	Coast	0.61000001	1.76	174.3601	607
[21-30]	Female	Coast	0.95999998	1.66	132.486	608
[1-10]	Male	Coast	1.03	1.12	226.4894	609
[31-40]	Male	Coast	2.28	73.610001	240.5452	610
[1-10]	Female	Coast	2.51	64.480003	175.2758	611
[41-50]	Male	Coast	0.47	2.77	240.5452	612
[41-50]	Female	Coast	0.72000003	1.53	146.5582	613
>50	Female	Coast	0.54000002	1.49	122.9027	614
[21-30]	Female	Coast	0.56	1.26	132.486	615
[21-30]	Male	Coast	0.86000001	25.110001	249.8205	616
[1-10]	Female	Coast	0.36000001	0.94	175.2758	617
[21-30]	Female	Coast	2.22	61.130001	174.3601	618
>50	Male	Coast	0.40000001	0.93000001	234.9739	619
[11-20]	Male	Coast	0.5	1.11	244.4046	620
[41-50]	Female	Coast	0.059999999	0.07	146.5582	621
[1-10]	Male	Coast	1.12	1.41	226.4894	622
[31-40]	Male	Coast	0.85000002	1.21	240.5452	623
[1-10]	Female	Coast	2.5799999	60.689999	245.0936	624
[21-30]	Female	Coast	1.71	1.09	174.3601	625
[41-50]	Female	Coast	1.1799999	1.3	135.4316	626
[21-30]	Female	Coast	0.58999997	1.25	132.486	627
[11-20]	Female	Coast	0.64999998	1.21	88.71205	628
[1-10]	Male	Coast	1.02	1.33	226.4894	629
[1-10]	Female	Coast	0.77999997	1.23	245.0936	630
[11-20]	Male	Coast	0.85000002	1.36	244.4046	631
[1-10]	Female	Coast	0.62	1.35	245.0936	632
[11-20]	Female	Coast	1	1.16	229.9169	633
[11-20]	Male	Coast	0.5	1.3200001	354.7411	634
[21-30]	Female	Coast	0.47	1.53	132.486	635
[1-10]	Male	Coast	0.69999999	1.27	226.4894	636
[21-30]	Male	Coast	0.51999998	1.16	249.8205	637
>50	Male	Coast	1.1900001	47.040001	136.0523	638
>50	Female	Coast	0.43000001	1.03	122.9027	639
>50	Female	Coast	1.72	39.119999	122.9027	640
[21-30]	Male	Coast	0.74000001	1.49	354.7411	641
[41-50]	Male	Coast	0.49000001	1.52	234.9739	642
[21-30]	Female	Coast	2.3299999	53.369999	132.486	643
[41-50]	Male	Coast	0.47	1.61	240.5452	644
>50	Female	Coast	0.66000003	1.46	122.9027	645
[21-30]	Female	Coast	0.40000001	0.95999998	132.486	646
[11-20]	Female	Coast	2.3599999	44.220001	177.4241	647
[11-20]	Male	Coast	1.37	44.220001	321.4864	648
[1-10]	Female	Coast	0.37	0.74000001	245.0936	649
[41-50]	Male	Coast	3.9400001	1.39	234.9739	650
[31-40]	Male	Coast	0.47	1.48	249.8205	651
[11-20]	Female	Coast	1.08	1.4400001	177.4241	652
[41-50]	Female	Coast	0.49000001	1.14	146.5582	653
[11-20]	Male	Coast	0.52999997	1.45	321.4864	654
[11-20]	Female	Coast	0.63999999	1.61	229.9169	655
[11-20]	Female	Coast	0.73000002	0.94	229.9169	656
[1-10]	Male	Coast	0.61000001	1.33	226.4894	657
[1-10]	Female	Coast	0.85000002	1.51	245.0936	658
[41-50]	Male	Coast	0.56	1.76	240.5452	659
[11-20]	Male	Coast	0.68000001	1.51	244.4046	660
[1-10]	Male	Coast	0.63999999	1.4299999	226.4894	661
[31-40]	Female	Coast	0.58999997	1.34	132.486	662
>50	Male	Coast	0.44999999	1.35	136.0523	663
[41-50]	Male	Coast	0.40000001	1.3	240.5452	664
>50	Female	Coast	0.43000001	1.28	120.7605	665
[41-50]	Male	Coast	0.74000001	1.53	234.9739	666
[21-30]	Male	Coast	0.56999999	0.77999997	249.8205	667
[21-30]	Male	Coast	1.08	35.459999	111.7419	668
>50	Female	Coast	4.1799998	46.150002	122.9027	669
>50	Male	Coast	0.27000001	0.66000003	136.0523	670
>50	Female	Coast	0.28999999	1.0700001	122.9027	671
>50	Male	Coast	1.42	38.25	124.3092	672
[1-10]	Male	Coast	0.64999998	1.48	315.7982	673
[1-10]	Male	Coast	0.87	38.240002	226.4894	674
>50	Male	Coast	0.63	1.51	136.0523	675
>50	Female	Coast	0.81999999	1	120.7605	676
[11-20]	Female	Coast	0.43000001	1.05	117.0129	677
[1-10]	Female	Coast	0.34999999	0.87	124.7369	678
[1-10]	Female	Coast	0.83999997	0.99000001	89.20415	679
[31-40]	Female	Coast	0.46000001	1.29	146.5582	681
>50	Male	Coast	0.47	1.35	136.0523	682
[11-20]	Male	Coast	0.64999998	1.3	321.4864	683
[1-10]	Male	Coast	0.5	1.26	226.4894	684
[31-40]	Male	Coast	0.56999999	1.4299999	240.5452	685
[31-40]	Male	Coast	0.38999999	1.11	168.2754	686
[31-40]	Female	Coast	2.02	49.880001	102.526	687
>50	Male	Coast	1.24	71.260002	136.0523	688
>50	Female	Coast	0.50999999	1.48	135.4316	689
[21-30]	Female	Coast	2.6700001	35.790001	92.68166	690
>50	Female	Coast	0.52999997	0.98000002	97.1263	691
>50	Male	Coast	0.56999999	1.14	168.5143	692
[31-40]	Female	Coast	0.81999999	0.82999998	74.58872	693
>50	Female	Coast	2.0899999	50.630001	88.1411	694
[21-30]	Female	Coast	0.18000001	0.44999999	95.01382	695
[21-30]	Female	Coast	0.92000002	1.5	132.486	696
[31-40]	Male	Coast	0.44999999	2.0699999	249.8205	697
>50	Male	Coast	0.34	0.83999997	124.3092	699
>50	Female	Coast	0.40000001	1.1900001	120.7605	700
>50	Female	Coast	0.44999999	0.86000001	120.7605	701
[21-30]	Female	Coast	1.91	53.77	132.486	702
>50	Male	Coast	0.61000001	1.21	136.0523	703
[31-40]	Female	Coast	0.47999999	1.4	132.486	704
[31-40]	Male	Coast	0.47	1.04	240.5452	705
[1-10]	Female	Coast	0.56999999	1.35	245.0936	706
[31-40]	Female	Coast	0.63999999	1.29	146.5582	707
[1-10]	Female	Coast	0.43000001	1.15	350.5517	708
[41-50]	Female	Coast	0.66000003	1.09	135.4316	709
>50	Male	Coast	0.79000002	1.46	136.0523	710
>50	Female	Coast	0.38	1.8	122.9027	711
[31-40]	Male	Coast	0.47	1.3	240.5452	712
[31-40]	Female	Coast	0.63999999	1.22	132.486	713
[11-20]	Female	Coast	0.63999999	0.94999999	229.9169	714
>50	Female	Coast	0.75	0.68000001	122.9027	715
[41-50]	Female	Coast	0.72000003	3.1300001	146.5582	716
>50	Male	Coast	0.41999999	1.63	234.9739	717
[1-10]	Female	Coast	0.63	1.42	245.0936	718
[11-20]	Male	Coast	0.46000001	1.33	244.4046	719
[31-40]	Female	Coast	2.0699999	56.07	132.486	720
[11-20]	Male	Coast	1.1	58.5	321.4864	721
[11-20]	Male	Coast	3.52	74.139999	244.4046	722
[1-10]	Female	Coast	3.76	67.620003	229.9169	723
[1-10]	Male	Coast	3.9300001	52.130001	226.4894	724
[1-10]	Female	Coast	2.7	73.029999	245.0936	725
[1-10]	Female	Coast	1.5700001	62.139999	350.5517	726
>50	Female	Coast	0.41999999	1.1799999	135.4316	727
>50	Female	Coast	1.28	1.15	135.4316	728
[1-10]	Male	Coast	0.37	1.09	244.4046	729
[11-20]	Female	Coast	0.67000002	1.46	229.9169	730
[11-20]	Female	Coast	0.25	0.41999999	177.4241	731
>50	Male	Coast	0.75	1.35	234.9739	732
[41-50]	Female	Coast	1.04	0.86000001	146.5582	733
[11-20]	Male	Coast	1.54	1.53	321.4864	734
[1-10]	Female	Coast	0.34999999	1	245.0936	735
>50	Female	Coast	0.75999999	1.39	122.9027	736
[11-20]	Male	Coast	1.1799999	1.64	244.4046	737
[31-40]	Female	Coast	0.99000001	0.94999999	146.5582	738
[1-10]	Female	Coast	1.1	0.73000002	245.0936	739
>50	Female	Coast	0.38	0.44	135.4316	740
[11-20]	Male	Coast	0.56999999	1.24	321.4864	741
[41-50]	Female	Coast	0.49000001	1.24	146.5582	742
[11-20]	Female	Coast	0.64999998	1.2	177.4241	743
[1-10]	Male	Coast	0.07	0.12	226.4894	744
[31-40]	Female	Coast	1.21	1.05	132.486	745
[1-10]	Male	Coast	0.86000001	1.45	226.4894	746
[31-40]	Male	Coast	1.14	0.82999998	249.8205	747
[41-50]	Female	Coast	2.01	61.830002	146.5582	748
[1-10]	Female	Coast	0.63	2.1900001	245.0936	749
[1-10]	Female	Coast	1.36	67.839996	245.0936	750
[1-10]	Female	Coast	0.41999999	1	350.5517	751
[1-10]	Female	Coast	0.41	1.59	245.0936	752
[1-10]	Male	Coast	0.22	0.5	226.4894	753
[21-30]	Female	Coast	0.56999999	1.49	132.486	754
[21-30]	Male	Coast	0.63	1.47	249.8205	755
>50	Female	Coast	0.89999998	1.61	86.6048	756
[41-50]	Male	Coast	3.25	1.67	172.5097	757
>50	Female	Coast	0.63999999	1.1900001	88.1411	758
[31-40]	Female	Coast	0.44999999	1.61	95.01382	759
[11-20]	Female	Coast	4.9299998	23.67	127.2417	760
[21-30]	Female	Coast	1.8099999	1.09	95.01382	761
>50	Female	Coast	0.34999999	0.52999997	97.1263	762
[1-10]	Male	Coast	0.79000002	1.04	162.4295	764
>50	Male	Coast	1.53	1.23	89.1498	767
[11-20]	Female	Coast	0.36000001	1.55	164.8875	768
[11-20]	Female	Coast	0.68000001	1.27	164.8875	769
[1-10]	Male	Coast	0.58999997	1.4	175.2775	772
[1-10]	Male	Coast	0.30000001	1.02	162.4295	773
>50	Female	Coast	0.57999998	1.21	86.6048	776
[41-50]	Male	Coast	0.50999999	1.45	168.5143	777
[41-50]	Female	Coast	0.70999998	0.82999998	97.1263	778
[11-20]	Female	Coast	0.60000002	1.13	127.2417	779
>50	Female	Coast	1.41	0.89999998	86.6048	780
>50	Male	Coast	0.76999998	1.58	97.57143	781
[31-40]	Female	Coast	0.44	1.45	105.1059	782
>50	Male	Coast	0.73000002	1.24	97.57143	783
>50	Female	Coast	1.59	0.75	86.6048	784
>50	Female	Coast	0.74000001	1.24	86.6048	785
>50	Female	Coast	0.74000001	1.23	88.1411	787
>50	Male	Coast	2.24	60.09	89.1498	788
[21-30]	Female	Coast	0.56999999	1.1	95.01382	789
[31-40]	Male	Coast	0.98000002	1.02	172.5097	790
[1-10]	Male	Coast	0.66000003	1.38	162.4295	791
>50	Female	Coast	0.73000002	1.25	97.1263	792
>50	Female	Coast	0.63	1.28	88.1411	793
[21-30]	Female	Coast	0.66000003	1.27	95.01382	794
>50	Female	Coast	0.47	1.08	86.6048	795
[31-40]	Female	Coast	1.71	0.83999997	105.1059	798
[11-20]	Female	Coast	0.64999998	1.64	127.2417	799
>50	Female	Coast	1.3200001	0.49000001	86.6048	800
[21-30]	Female	Coast	0.80000001	0.56	132.486	801
[21-30]	Male	Coast	0.76999998	1.16	249.8205	802
[41-50]	Female	Coast	0.64999998	0.72000003	37.95036	803
[11-20]	Male	Coast	0.74000001	1.1799999	90.08627	804
>50	Male	Coast	0.41999999	1.2	34.83369	805
>50	Male	Coast	1.34	46	38.12429	806
[31-40]	Female	Coast	0.67000002	1.05	41.06825	807
[11-20]	Female	Coast	0.49000001	1.26	64.42685	808
[11-20]	Male	Coast	0.47999999	1.1900001	68.48655	809
[31-40]	Male	Coast	0.69999999	1.13	67.40509	810
>50	Female	Coast	0.88999999	0.98000002	33.83927	813
[31-40]	Female	Coast	0.49000001	1.2	41.06825	814
[11-20]	Female	Coast	0.5	1.15	49.71743	815
[11-20]	Female	Coast	0.41	0.81999999	64.42685	816
[41-50]	Male	Coast	0.61000001	0.82999998	67.40509	817
[31-40]	Female	Coast	0.49000001	1.11	41.06825	818
>50	Male	Coast	0.51999998	1.1	38.12429	819
[21-30]	Male	Coast	0.55000001	1.04	99.40484	820
[41-50]	Female	Coast	0.55000001	1.15	33.42849	821
[11-20]	Female	Coast	0.50999999	1.08	40.4687	822
[1-10]	Female	Coast	0.69999999	1.16	52.44178	823
[1-10]	Male	Coast	0.51999998	0.99000001	144.0609	824
[41-50]	Female	Coast	0.69999999	31.790001	97.1263	825
[31-40]	Female	Coast	1.54	44.950001	95.01382	826
[11-20]	Male	Coast	2.1199999	49.240002	230.5577	827
[31-40]	Female	Coast	0.40000001	1	41.06825	828
>50	Male	Coast	0.54000002	1.22	65.84393	829
[31-40]	Female	Coast	0.97000003	0.88999999	37.12495	830
[11-20]	Female	Coast	0.55000001	0.93000001	64.42685	831
[1-10]	Male	Coast	0.63	0.41	68.48655	832
[1-10]	Male	Coast	0.64999998	1.14	63.4664	833
[1-10]	Male	Coast	0.49000001	0.79000002	176.9847	834
[41-50]	Female	Coast	0.83999997	0.75	41.06825	835
[1-10]	Female	Coast	0.54000002	0.93000001	68.67965	836
[1-10]	Female	Coast	0.44	0.56	49.11544	837
[11-20]	Male	Coast	2.0599999	0.75	68.48655	838
[1-10]	Male	Coast	0.47999999	0.47999999	176.9847	839
[11-20]	Male	Coast	0.85000002	1.01	99.40484	840
[11-20]	Male	Coast	0.56999999	0.13	90.08627	841
>50	Female	Coast	1.99	3.6500001	33.83927	842
[31-40]	Male	Coast	0.93000001	1.01	67.40509	843
[11-20]	Female	Coast	0.57999998	1.01	49.71743	844
[31-40]	Female	Coast	0.62	1.01	37.12495	845
[1-10]	Female	Coast	0.98000002	0.94	68.67965	846
[1-10]	Female	Coast	1.5599999	0.95999998	98.23089	847
[41-50]	Female	Coast	4.3800001	1.01	37.95036	848
[41-50]	Female	Coast	2.73	79.959999	37.95036	849
[11-20]	Female	Coast	2.6700001	61.029999	49.71743	850
[21-30]	Female	Coast	0.66000003	1.23	95.01382	851
[31-40]	Female	Coast	0.86000001	1.09	105.1059	852
>50	Male	Coast	0.51999998	1.25	97.57143	853
>50	Female	Coast	0.49000001	1.3099999	86.6048	854
[21-30]	Female	Coast	0.44	0.67000002	125.0443	855
[21-30]	Male	Coast	0.75	1.58	179.1616	856
[31-40]	Male	Coast	0.66000003	0.94	179.1616	857
[31-40]	Female	Coast	0.60000002	1.3200001	95.01382	859
[31-40]	Male	Coast	0.40000001	1.12	179.1616	860
[31-40]	Female	Coast	0.57999998	1.13	105.1059	861
[11-20]	Female	Coast	0.80000001	1.88	164.8875	862
[11-20]	Female	Coast	0.73000002	1.23	127.2417	863
[1-10]	Male	Coast	0.37	0.60000002	162.4295	864
[31-40]	Female	Coast	0.82999998	1.46	105.1059	865
[11-20]	Male	Coast	0.99000001	1.13	175.2775	866
[31-40]	Male	Coast	0.61000001	1.77	172.5097	867
[21-30]	Female	Coast	0.47	1	95.01382	868
>50	Male	Coast	0.67000002	1.58	89.1498	869
[31-40]	Female	Coast	0.63	1.36	105.1059	870
[1-10]	Female	Coast	0.46000001	1.08	175.7717	871
[41-50]	Female	Coast	0.93000001	38.139999	105.1059	872
>50	Female	Coast	0.83999997	1.26	88.1411	873
>50	Male	Coast	0.57999998	1.4	89.1498	874
[21-30]	Female	Coast	1.98	49.639999	125.0443	875
[21-30]	Male	Coast	1.1	25.049999	179.1616	876
>50	Female	Coast	0.43000001	1.45	86.6048	877
[21-30]	Female	Coast	0.72000003	1.6799999	95.01382	878
[41-50]	Female	Coast	0.44999999	1.55	105.1059	879
>50	Male	Coast	1.9400001	1.23	97.57143	880
>50	Male	Coast	1.17	1.97	97.57143	881
>50	Female	Coast	0.46000001	1.97	86.6048	882
[41-50]	Female	Coast	1.25	45.130001	146.5582	883
[11-20]	Female	Coast	2.1500001	49.470001	177.4241	884
[41-50]	Male	Coast	1.74	37	240.5452	885
[1-10]	Male	Coast	3.21	38.580002	226.4894	886
[31-40]	Female	Coast	0.55000001	1.3200001	132.486	887
[11-20]	Male	Coast	0.75	1.26	244.4046	888
[1-10]	Male	Coast	0.56999999	1.38	226.4894	889
>50	Female	Coast	0.75999999	1.3099999	120.7605	890
>50	Female	Coast	0.80000001	1.41	97.1263	891
[11-20]	Female	Coast	0.76999998	1.62	127.2417	892
>50	Male	Maroni	1.5	9.54	64.64973	893
>50	Male	Coast	0.72000003	1.36	89.1498	894
>50	Male	Coast	2.03	1.3099999	89.1498	896
>50	Female	Coast	0.76999998	7.6100001	86.6048	897
[11-20]	Female	Coast	2.6800001	52.900002	125.0443	898
>50	Female	Coast	2.26	46.43	86.6048	899
[31-40]	Female	Coast	0.75999999	1.22	132.486	901
[11-20]	Female	Coast	0.51999998	1.1	177.4241	902
[1-10]	Male	Coast	0.87	1.3200001	631.5964	903
>50	Female	Coast	0.43000001	1.03	122.9027	904
[31-40]	Female	Coast	0.51999998	1.25	146.5582	905
[11-20]	Female	Coast	0.98000002	1.5	177.4241	906
[1-10]	Female	Coast	2.1800001	0.99000001	350.5517	907
[41-50]	Female	Coast	1.4	1.23	135.4316	908
[11-20]	Male	Coast	0.68000001	1.65	244.4046	909
[21-30]	Female	Coast	6.7199998	1.66	174.3601	910
[21-30]	Female	Coast	0.61000001	1.21	174.3601	911
>50	Female	Coast	19.91	24.15	122.9027	912
>50	Female	Coast	0.2	0.50999999	120.7605	914
>50	Female	Coast	1.05	35.619999	135.4316	916
>50	Female	Coast	0.62	0.93000001	135.4316	917
[31-40]	Male	Coast	1.7	36.310001	249.8205	918
[1-10]	Female	Coast	0.5	1.38	245.0936	919
>50	Male	Coast	0.72000003	18.4	234.9739	920
>50	Male	Coast	0.46000001	0.88999999	136.0523	921
[31-40]	Female	Coast	1.04	1.11	132.486	922
[11-20]	Female	Coast	1.98	56.790001	177.4241	923
[1-10]	Female	Coast	1.05	0.95999998	350.5517	924
>50	Male	Coast	0.37	1.15	136.0523	925
[11-20]	Male	Coast	1.1	1.6	321.4864	926
>50	Male	Coast	0.51999998	1.64	234.9739	927
[41-50]	Female	Coast	2.03	3.4200001	146.5582	928
[1-10]	Female	Coast	0.74000001	1.3	229.9169	929
[11-20]	Male	Coast	0.89999998	1.38	244.4046	931
[11-20]	Female	Coast	1	1.17	229.9169	932
[11-20]	Male	Coast	0.69999999	1.59	321.4864	933
[41-50]	Female	Coast	0.81	1.11	135.4316	934
[1-10]	Female	Coast	0.38999999	1.37	245.0936	935
[11-20]	Female	Coast	0.44	1.48	177.4241	936
[31-40]	Female	Coast	2.6800001	1.3200001	146.5582	937
[11-20]	Male	Coast	0.75	1.37	244.4046	938
>50	Male	Coast	0.23	0.83999997	234.9739	939
[21-30]	Female	Coast	0.58999997	1.99	174.3601	940
[21-30]	Female	Coast	2.02	51.669998	132.486	941
>50	Male	Coast	0.44999999	1.85	234.9739	942
[21-30]	Female	Coast	0.56999999	1.8200001	132.486	943
[11-20]	Female	Coast	0.80000001	1.04	177.4241	944
[31-40]	Female	Coast	0.82999998	1.3099999	132.486	945
[11-20]	Male	Coast	0.95999998	34.23	160.7432	946
[11-20]	Male	Coast	2.01	51.389999	122.2023	947
[1-10]	Female	Coast	0.46000001	1.09	245.0936	948
>50	Male	Coast	2.26	42.189999	136.0523	949
[21-30]	Female	Coast	2.1199999	57.849998	174.3601	950
[1-10]	Male	Coast	0.44	1.45	315.7982	951
[41-50]	Female	Coast	0.70999998	1.8200001	135.4316	952
[31-40]	Female	Coast	0.69	1.86	146.5582	953
[11-20]	Female	Coast	0.67000002	1.38	177.4241	954
[41-50]	Male	Coast	1.08	1.36	168.2754	956
[31-40]	Female	Coast	0.40000001	0.75	102.526	957
[21-30]	Female	Coast	0.67000002	1.36	132.486	959
[1-10]	Female	Coast	0.44	1.1	245.0936	960
[1-10]	Female	Coast	0.58999997	1.33	350.5517	961
[31-40]	Female	Coast	0.92000002	1.15	105.1059	962
[1-10]	Male	Coast	0.77999997	1.8099999	162.4295	963
[11-20]	Male	Coast	0.66000003	1.75	230.5577	964
[31-40]	Male	Coast	0.33000001	1.27	172.5097	965
[11-20]	Male	Coast	0.47	1.6	175.2775	966
[11-20]	Female	Coast	0.49000001	1.29	117.0129	967
[21-30]	Female	Coast	0.5	1	67.42685	968
[41-50]	Female	Coast	2.5599999	50.360001	146.5582	969
[11-20]	Female	Coast	0.66000003	0.92000002	49.71743	971
[11-20]	Male	Coast	2.0899999	80.739998	68.48655	972
[11-20]	Male	Coast	2.5899999	59.060001	68.48655	973
[11-20]	Female	Coast	0.86000001	1.21	64.42685	974
[31-40]	Male	Coast	1	1.03	67.40509	975
[1-10]	Female	Coast	0.41	0.77999997	98.23089	976
[11-20]	Male	Coast	0.63999999	1.0599999	68.48655	977
[31-40]	Female	Coast	0.72000003	1.15	146.5582	978
[41-50]	Male	Coast	1.16	0.86000001	234.9739	979
>50	Female	Coast	0.62	0.86000001	94.74228	980
[31-40]	Male	Coast	0.79000002	0.80000001	174.764	981
>50	Female	Coast	1.6799999	1.1900001	120.7605	982
[11-20]	Female	Coast	0.85000002	1.1	177.4241	983
>50	Male	Coast	0.75999999	1.0599999	164.378	984
[41-50]	Female	Coast	0.68000001	0.44	102.526	985
[21-30]	Female	Coast	0.38870111	9.2815065	132.486	986
[1-10]	Male	Coast	0.47999999	1.08	226.4894	987
>50	Female	Coast	0.50999999	0.88999999	122.9027	988
[41-50]	Male	Coast	0.85000002	1.29	234.9739	989
>50	Male	Coast	0.44999999	1.15	136.0523	990
>50	Female	Coast	0.50999999	0.98000002	135.4316	991
>50	Female	Coast	0.55000001	1.4400001	120.7605	992
[21-30]	Male	Coast	0.41	0.98000002	249.8205	993
[31-40]	Female	Coast	0.41	1.08	132.486	994
[21-30]	Male	Coast	0.82999998	1	249.8205	995
>50	Female	Coast	0.62	2.2	120.7605	996
>50	Female	Coast	0.33000001	1.1	120.7605	997
>50	Male	Coast	0.47999999	1.22	136.0523	998
[21-30]	Male	Coast	1.36	50.619999	354.7411	999
[31-40]	Male	Coast	1.85	38.169998	240.5452	1000
[31-40]	Female	Coast	1.45	63.740002	132.486	1001
>50	Male	Coast	0.88	1.15	136.0523	1002
[11-20]	Female	Coast	0.97000003	1.1	229.9169	1003
[41-50]	Female	Coast	0.95999998	1.1900001	146.5582	1004
>50	Female	Coast	0.44999999	1.05	122.9027	1005
>50	Male	Coast	4.9200001	41.43	242.8959	1006
[21-30]	Female	Coast	0.85000002	0.85000002	174.3601	1007
>50	Male	Coast	0.49000001	1.01	234.9739	1008
[41-50]	Female	Coast	4.1599998	51.27	135.4316	1009
[21-30]	Male	Coast	1.03	35.73	249.8205	1010
[41-50]	Female	Coast	0.70999998	1.3099999	135.4316	1011
[31-40]	Female	Coast	1.28	27.66	132.486	1012
[1-10]	Male	Coast	0.23999999	0.64999998	244.4046	1013
[41-50]	Female	Coast	0.44	1.26	135.4316	1014
[11-20]	Male	Coast	0.47999999	1.3	244.4046	1015
[1-10]	Male	Coast	0.5	1.47	226.4894	1016
>50	Male	Coast	0.38	0.76999998	124.3092	1017
>50	Male	Coast	0.62	1.33	124.3092	1018
[41-50]	Female	Coast	0.98000002	1.35	135.4316	1019
[21-30]	Female	Coast	0.54000002	1.3	125.0443	1020
[41-50]	Female	Coast	0.36000001	1.01	105.1059	1021
[21-30]	Female	Coast	0.70999998	6.3800001	95.01382	1022
[21-30]	Female	Coast	0.54000002	1.15	125.0443	1023
[31-40]	Female	Coast	0.75	26.709999	105.1059	1024
[11-20]	Female	Coast	0.57999998	1.09	127.2417	1025
[11-20]	Female	Coast	2.96	67.839996	127.2417	1026
[41-50]	Female	Coast	1.01	1.05	97.1263	1027
[11-20]	Male	Coast	0.56	1.09	175.2775	1028
>50	Male	Coast	0.46000001	1.22	97.57143	1029
[31-40]	Female	Coast	3.48	35.849998	95.01382	1030
[1-10]	Female	Coast	0.68000001	1.0599999	175.7717	1031
[31-40]	Female	Coast	2	1.3	95.01382	1032
[21-30]	Female	Coast	3.0599999	1.16	95.01382	1033
[21-30]	Male	Coast	0.47	1.24	248.1621	1034
[21-30]	Female	Coast	0.58999997	1.36	92.68166	1035
>50	Female	Coast	0.5	1.48	84.47903	1036
[21-30]	Female	Coast	1.23	33.779999	95.01382	1037
[21-30]	Female	Coast	0.54000002	0.95999998	95.01382	1038
[1-10]	Male	Coast	0.40000001	1.1900001	162.4295	1039
[31-40]	Female	Coast	0.64999998	1.49	105.1059	1040
[31-40]	Female	Coast	0.47999999	0.82999998	105.1059	1041
[11-20]	Female	Coast	0.5	1.3200001	164.8875	1042
[1-10]	Female	Coast	0.56999999	1.33	175.7717	1043
[31-40]	Female	Coast	0.54000002	1.26	95.01382	1044
[1-10]	Female	Coast	0.50999999	1.1900001	175.7717	1045
[1-10]	Female	Coast	0.60000002	1.1799999	175.7717	1046
[41-50]	Female	Coast	0.61000001	1.16	97.1263	1047
[31-40]	Female	Coast	0.73000002	1.3099999	146.5582	1048
[41-50]	Female	Coast	0.99000001	1.21	102.526	1049
[41-50]	Male	Coast	0.50999999	1.38	168.2754	1050
>50	Male	Coast	0.56	1.37	97.57143	1051
[41-50]	Male	Coast	0.52999997	0.80000001	168.5143	1052
[41-50]	Female	Coast	0.87160492	1.0962963	105.1059	1053
[1-10]	Female	Coast	0.85000002	1.13	164.8875	1054
>50	Male	Coast	0.49000001	1.37	89.1498	1055
[41-50]	Female	Coast	0.75	0.99000001	97.1263	1056
[11-20]	Female	Coast	0.47	1.27	127.2417	1057
[11-20]	Female	Coast	1.0038388	1.0134357	127.2417	1058
[1-10]	Male	Coast	0.76999998	1.02	162.4295	1059
>50	Male	Coast	1.8200001	1.13	97.57143	1060
[41-50]	Female	Coast	0.36000001	0.93000001	97.1263	1061
[41-50]	Female	Coast	0.38	0.89999998	97.1263	1062
[31-40]	Female	Coast	0.55000001	1.02	95.01382	1063
>50	Female	Coast	0.66000003	1.39	86.6048	1064
>50	Male	Coast	0.5	1.58	97.57143	1065
[41-50]	Male	Coast	0.34999999	1	168.5143	1066
>50	Female	Coast	0.95999998	0.81	97.1263	1067
[31-40]	Female	Coast	0.34999999	2.75	105.1059	1068
>50	Male	Coast	0.93000001	0.95999998	89.1498	1069
>50	Female	Coast	0.83999997	1.2	86.6048	1070
[11-20]	Female	Coast	2.78	41.860001	127.2417	1071
[31-40]	Female	Coast	0.47999999	1.36	95.01382	1072
[31-40]	Female	Coast	2.3399999	34.68	105.1059	1073
[1-10]	Female	Coast	0.63999999	1.08	175.7717	1074
[1-10]	Male	Coast	0.54000002	1.26	162.4295	1075
>50	Male	Coast	7.0599999	12.67	97.57143	1076
>50	Male	Coast	0.43000001	1.02	89.1498	1077
>50	Female	Coast	0.60000002	0.88	86.6048	1078
>50	Male	Coast	0.69999999	0.94999999	168.5143	1079
[21-30]	Male	Coast	0.61000001	1.24	254.4067	1080
[31-40]	Female	Coast	0.55000001	1.16	95.01382	1081
[1-10]	Male	Coast	0.46000001	1.29	162.4295	1082
>50	Female	Coast	12.24	26.629999	97.1263	1083
[21-30]	Female	Coast	0.44999999	1.1799999	95.01382	1084
[11-20]	Male	Coast	0.69	1.3099999	230.5577	1085
>50	Female	Coast	0.68000001	1.5	97.1263	1086
[11-20]	Male	Coast	0.70999998	1.23	230.5577	1087
[11-20]	Female	Coast	0.58999997	1.39	164.8875	1088
>50	Female	Coast	0.46000001	1.04	97.1263	1089
[41-50]	Female	Coast	0.64999998	1.1900001	105.1059	1090
[11-20]	Female	Coast	0.58999997	0.94	127.2417	1091
>50	Female	Coast	1.59	41.869999	97.1263	1092
[41-50]	Female	Coast	0.74000001	1.15	97.1263	1093
>50	Male	Coast	0.55000001	1.13	168.5143	1094
>50	Male	Coast	5.71	9.1400003	60.85467	1095
[41-50]	Male	Coast	1.1	24.540001	107.5932	1096
[31-40]	Female	Coast	2.3199999	57	65.55387	1097
[41-50]	Male	Coast	0.63999999	1.04	107.5932	1098
>50	Male	Coast	0.77999997	1.14	60.85467	1099
[41-50]	Female	Coast	0.34	1.55	60.57704	1100
[31-40]	Female	Coast	0.86000001	1.24	132.486	1101
>50	Female	Coast	0.82999998	1.1799999	135.4316	1102
[1-10]	Female	Coast	3.1300001	0.99000001	171.4573	1103
[41-50]	Female	Coast	0.46000001	1.05	94.74228	1104
[11-20]	Female	Coast	0.94	0.76999998	124.1185	1106
>50	Female	Coast	0.5	1.01	135.4316	1107
[11-20]	Male	Coast	0.33000001	0.81	244.4046	1108
[21-30]	Male	Coast	0.51999998	1.49	354.7411	1109
[41-50]	Female	Coast	0.77999997	1.77	135.4316	1110
>50	Female	Coast	0.69	1.36	122.9027	1111
[41-50]	Male	Coast	0.61000001	0.64999998	164.378	1112
>50	Male	Coast	0.5	2.0699999	124.3092	1113
>50	Female	Coast	0.50999999	1.25	94.74228	1115
[21-30]	Female	Coast	0.66000003	1.09	121.975	1116
[21-30]	Female	Coast	0.47	0.82999998	174.3601	1117
[1-10]	Female	Coast	0.76999998	1.28	122.6157	1118
[21-30]	Female	Coast	0.69999999	1.1900001	92.68166	1119
[1-10]	Female	Coast	0.55000001	1.3099999	175.2758	1120
[31-40]	Female	Coast	3.3699999	2.3599999	95.01382	1121
[31-40]	Female	Coast	0.74000001	0.85000002	132.486	1122
[41-50]	Female	Coast	0.72000003	1.59	102.526	1123
[21-30]	Female	Coast	0.83999997	1.26	125.0443	1124
[21-30]	Male	Coast	0.5	1.27	254.4067	1125
[21-30]	Female	Coast	1.7	2.3699999	95.01382	1126
[11-20]	Female	Coast	1.17	1.42	177.4241	1129
[11-20]	Female	Coast	0.61000001	1.5	229.9169	1130
[11-20]	Male	Coast	0.57999998	1.51	244.4046	1131
[11-20]	Male	Coast	0.97000003	1.36	244.4046	1132
[11-20]	Male	Coast	0.54000002	1.26	321.4864	1133
[21-30]	Female	Coast	0.77999997	0.89999998	121.975	1134
[1-10]	Female	Coast	0.69999999	1.3	245.0936	1135
[11-20]	Female	Coast	0.80000001	1.39	164.8875	1136
[31-40]	Female	Coast	0.60000002	1.4299999	105.1059	1137
>50	Male	Coast	0.38	0.75999999	124.3092	1138
[31-40]	Female	Coast	0.85000002	0.75999999	92.68166	1140
[1-10]	Female	Coast	0.33000001	0.88	245.0936	1141
[31-40]	Male	Coast	0.44999999	1.14	240.5452	1142
[41-50]	Female	Coast	1.49	43.240002	94.74228	1143
>50	Male	Coast	0.66000003	1.22	136.0523	1144
[31-40]	Female	Coast	0.56999999	1.01	95.01382	1145
[11-20]	Female	Coast	0.46000001	1.1	177.4241	1146
[31-40]	Female	Coast	0.50999999	0.74000001	146.5582	1151
[31-40]	Male	Coast	1.64	1.51	240.5452	1152
[31-40]	Male	Coast	0.79000002	1.04	56.9816	1153
[41-50]	Male	Coast	0.31658292	0.88291454	234.9739	1155
>50	Female	Coast	0.41999999	1.16	54.01485	1156
[41-50]	Female	Coast	0.70999998	1.05	65.55387	1157
[31-40]	Male	Coast	0.81	0.99000001	111.7419	1158
[21-30]	Female	Coast	0.74000001	1.05	59.25951	1159
>50	Female	Coast	1.6900001	1.27	54.01485	1160
[41-50]	Female	Coast	0.41999999	1.11	60.57704	1161
[11-20]	Male	Coast	1.65	46.82	143.7973	1162
[11-20]	Male	Coast	2.49	50.970001	143.7973	1163
[31-40]	Female	Coast	0.64999998	0.93000001	65.55387	1164
[31-40]	Male	Coast	0.50999999	1.22	107.5932	1165
[11-20]	Male	Coast	0.38343883	0.93565398	143.7973	1166
[11-20]	Male	Coast	0.31999999	0.82999998	109.3195	1167
[11-20]	Female	Coast	2.95	25.09	102.8393	1168
[1-10]	Female	Coast	0.51999998	1.01	109.6277	1169
[1-10]	Female	Coast	0.40000001	0.91000003	109.6277	1170
[11-20]	Female	Coast	1.4400001	52.849998	79.35984	1171
[21-30]	Female	Coast	1.33	38.830002	77.98933	1172
[41-50]	Female	Coast	3.6600001	38.48	60.57704	1173
[31-40]	Male	Coast	0.76999998	0.98000002	107.5932	1175
[11-20]	Female	Coast	0.98000002	0.95999998	102.8393	1176
[21-30]	Female	Coast	0.93000001	0.95999998	59.25951	1177
[21-30]	Female	Coast	0.57999998	0.97000003	59.25951	1178
>50	Female	Coast	0.88	0.93000001	60.57704	1179
>50	Male	Coast	0.37	1.1	89.1498	1181
>50	Female	Coast	0.38999999	0.88999999	86.6048	1184
[11-20]	Female	Coast	0.62	1.13	127.2417	1185
[11-20]	Male	Coast	2.3699999	0.97000003	175.2775	1186
>50	Female	Coast	2.3299999	1.1	97.1263	1187
>50	Male	Coast	0.70999998	0.81999999	97.57143	1188
[41-50]	Female	Coast	1.21	1.4400001	97.1263	1189
[31-40]	Male	Coast	0.38	1.09	179.1616	1190
[31-40]	Male	Coast	0.74000001	1.52	172.5097	1191
[31-40]	Female	Coast	1.08	48.07	105.1059	1192
[1-10]	Male	Coast	0.5	1.6799999	452.9566	1193
[1-10]	Female	Coast	0.52999997	1.42	175.7717	1194
>50	Female	Coast	0.57999998	0.67000002	120.7605	1195
[41-50]	Female	Coast	1.36	46.290001	94.74228	1196
>50	Male	Coast	0.50999999	1.21	164.378	1197
>50	Female	Coast	0.60000002	1.12	94.74228	1198
>50	Male	Coast	0.95999998	0.85000002	136.0523	1199
>50	Male	Coast	0.34	1.21	168.5143	1200
>50	Male	Coast	0.44	1.24	95.17649	1201
>50	Female	Coast	2.1099999	50.110001	244.939	1202
[11-20]	Male	Coast	0.40000001	1.0700001	170.9752	1204
[11-20]	Male	Coast	0.52999997	1.05	224.8985	1205
[1-10]	Male	Coast	0.56	1.34	158.4426	1206
[11-20]	Female	Coast	0.83999997	1.1799999	124.1185	1207
>50	Female	Coast	0.91000003	0.97000003	94.74228	1208
[41-50]	Female	Coast	0.77999997	1.22	94.74228	1212
[11-20]	Female	Coast	0.93000001	1.45	124.1185	1216
[11-20]	Female	Coast	0.55000001	1.3	160.8403	1217
[21-30]	Male	Coast	1.1900001	0.94	254.4067	1219
[11-20]	Male	Coast	0.50999999	0.79000002	175.2775	1220
[1-10]	Male	Coast	0.77999997	0.79000002	452.9566	1221
[21-30]	Female	Coast	0.73000002	1.11	95.01382	1222
[41-50]	Female	Coast	0.87	1.08	146.5582	1223
[11-20]	Female	Coast	0.68000001	0.76999998	177.4241	1224
[21-30]	Female	Coast	1.27	44.939999	174.3601	1225
[41-50]	Male	Coast	2.0052328	0.72632128	240.5452	1226
[31-40]	Male	Coast	0.44859812	8.9198933	174.764	1227
[41-50]	Female	Coast	0.41420764	0.82950819	94.74228	1228
[21-30]	Female	Coast	0.60085839	0.90190065	121.975	1229
[31-40]	Male	Coast	0.75	0.85000002	168.2754	1231
[31-40]	Female	Coast	0.66000003	1.17	92.68166	1232
[31-40]	Female	Coast	0.58999997	1.1	41.06825	1233
[41-50]	Male	Coast	0.38999999	1.1	240.5452	1234
[41-50]	Male	Coast	0.38	0.82999998	168.2754	1235
>50	Male	Coast	4.4499998	1.23	97.57143	1251
[31-40]	Male	Coast	0.94	23.280001	172.5097	1252
[21-30]	Male	Coast	5.48	1.08	254.4067	1253
>50	Female	Coast	2.5599999	41.700001	97.1263	1254
[1-10]	Male	Coast	0.63	1.05	162.4295	1255
>50	Male	Coast	0.54000002	1.26	89.1498	1257
>50	Female	Coast	0.52999997	1.0599999	86.6048	1258
>50	Female	Coast	0.37	1.0700001	86.6048	1259
[21-30]	Female	Coast	0.34999999	0.93000001	95.01382	1260
>50	Male	Coast	0.74000001	0.80000001	97.57143	1262
[21-30]	Female	Coast	2.4300001	0.81	95.01382	1263
[21-30]	Female	Coast	0.41	0.79000002	125.0443	1264
[1-10]	Female	Coast	0.95999998	0.93000001	87.88586	1265
>50	Male	Coast	0.5	1.0700001	53.59525	1268
[41-50]	Male	Coast	0.91000003	0.88999999	54.86599	1269
>50	Male	Coast	0.73000002	1	28.35372	1270
>50	Female	Maroni	1.22	0.94999999	32.37819	1271
[11-20]	Male	Maroni	1.85	1.0700001	58.43082	1272
[1-10]	Male	Maroni	0.28999999	0.69	54.14777	1273
[1-10]	Male	Maroni	1.03	4.9299998	54.14777	1274
[11-20]	Male	Maroni	0.85000002	1.0599999	58.43082	1275
[21-30]	Male	Maroni	22	22.77	59.72563	1276
[31-40]	Male	Maroni	3.4300001	2.73	57.50815	1278
[31-40]	Female	Maroni	0.73000002	0.91000003	31.67397	1279
[41-50]	Male	Maroni	0.41999999	0.75	56.1762	1280
>50	Female	Maroni	0.58999997	0.44	29.38287	1281
[31-40]	Female	Maroni	1.1900001	0.94999999	31.67397	1282
>50	Male	Maroni	1.11	1.28	32.52658	1283
>50	Female	Maroni	1.3099999	1.59	28.87073	1284
[1-10]	Male	Maroni	0.5	0.94999999	54.14777	1285
>50	Male	Maroni	0.95999998	0.36000001	32.52658	1286
[31-40]	Male	Maroni	0.79000002	0.93000001	57.50815	1287
[1-10]	Male	Maroni	0.30000001	0.86000001	54.14777	1288
[31-40]	Female	Maroni	1.33	0.50999999	35.03829	1289
[41-50]	Male	Maroni	13.53	17.469999	56.1762	1290
[41-50]	Female	Maroni	4.48	2.3399999	32.37819	1291
[1-10]	Female	Maroni	0.61000001	1.89	58.59557	1292
[11-20]	Female	Maroni	0.56999999	1.17	54.9672	1293
[1-10]	Female	Maroni	1.0599999	0.91000003	41.90393	1294
[21-30]	Female	Maroni	0.87	1.15	31.67397	1295
>50	Male	Maroni	2.26	4.5799999	56.1762	1296
[11-20]	Female	Maroni	0.51999998	0.88999999	54.9672	1297
>50	Female	Maroni	14.84	15.35	32.37819	1298
[31-40]	Male	Maroni	0.81	1.25	59.72563	1299
[21-30]	Female	Maroni	0.64999998	0.99000001	31.67397	1300
[21-30]	Male	Maroni	1.51	1.05	59.72563	1301
[31-40]	Female	Maroni	0.58999997	0.80000001	35.03829	1302
[31-40]	Female	Maroni	1.89	0.83999997	35.03829	1303
[11-20]	Female	Maroni	0.67000002	1.03	54.9672	1304
[1-10]	Male	Maroni	0.40000001	1.88	54.14777	1305
[11-20]	Male	Maroni	1.6799999	1.02	58.43082	1306
>50	Female	Maroni	0.79000002	0.98000002	28.87073	1307
[21-30]	Female	Maroni	0.66000003	1.1	31.67397	1308
[31-40]	Female	Maroni	4.6500001	1.17	31.67397	1309
>50	Male	Maroni	3.3399999	3.8	56.1762	1310
[1-10]	Male	Maroni	1.5599999	1.27	54.14777	1311
[21-30]	Male	Maroni	0.56999999	1.0700001	59.72563	1312
[41-50]	Female	Maroni	0.69999999	1.13	32.37819	1313
>50	Male	Maroni	1.63	91.790001	32.52658	1314
[31-40]	Female	Maroni	0.56	2.0599999	31.67397	1315
[11-20]	Male	Maroni	0.38999999	0.80000001	58.43082	1316
[1-10]	Female	Maroni	0.64999998	1.01	58.59557	1317
[21-30]	Male	Maroni	0.83999997	0.93000001	59.72563	1318
[21-30]	Male	Maroni	2.0899999	51.459999	84.80945	1319
[41-50]	Male	Maroni	8.1800003	12.57	57.50815	1320
>50	Male	Maroni	3.1600001	9.79	56.1762	1321
>50	Male	Maroni	2.1099999	0.85000002	56.1762	1322
[41-50]	Female	Coast	0.49000001	1.1900001	97.1263	1323
[41-50]	Female	Coast	0.85000002	0.88999999	94.74228	1324
[11-20]	Female	Coast	1.0700001	0.94999999	160.8403	1325
>50	Male	Coast	3.4100001	1.46	95.17649	1326
>50	Female	Coast	0.74000001	0.94	84.47903	1327
[21-30]	Female	Coast	0.31	0.64999998	92.68166	1328
>50	Male	Coast	1.6799999	0.89999998	86.96156	1329
[41-50]	Male	Coast	0.44	0.75999999	164.378	1330
>50	Male	Coast	0.50999999	1.13	86.96156	1331
[41-50]	Male	Coast	2.6800001	52.59	172.5097	1332
>50	Female	Coast	1.28	1.23	94.74228	1333
[41-50]	Male	Coast	1.0599999	0.41999999	164.378	1334
[11-20]	Male	Coast	0.93000001	33.52	170.9752	1335
[21-30]	Male	Coast	0.40000001	0.64999998	174.764	1336
[1-10]	Male	Coast	0.69999999	0.86000001	441.8385	1337
[21-30]	Female	Coast	0.5	1.03	92.68166	1338
[1-10]	Female	Coast	0.79000002	1.24	171.4573	1339
[21-30]	Female	Coast	1.59	45.299999	92.68166	1340
[31-40]	Male	Coast	0.56	0.92000002	174.764	1341
[31-40]	Male	Coast	0.49000001	1.14	174.764	1342
>50	Female	Coast	0.31999999	0.68000001	84.47903	1343
[11-20]	Female	Coast	0.61000001	1.09	124.1185	1344
[41-50]	Female	Coast	0.62	0.95999998	94.74228	1345
[1-10]	Female	Coast	0.93000001	1.14	109.6277	1346
[31-40]	Male	Coast	2.02	43.330002	111.7419	1347
[1-10]	Female	Coast	0.67000002	1.28	109.6277	1348
[11-20]	Female	Coast	0.55000001	1.03	79.35984	1349
[1-10]	Male	Coast	2.78	45.060001	101.3062	1350
[31-40]	Male	Coast	0.44	1.0599999	107.5932	1351
[31-40]	Female	Coast	1.23	0.77999997	65.55387	1352
>50	Male	Coast	0.69999999	0.79000002	60.85467	1353
[31-40]	Female	Coast	0.57999998	1.09	59.25951	1354
[11-20]	Female	Coast	0.41	0.82999998	102.8393	1355
>50	Female	Coast	1.22	37.43	60.57704	1356
[41-50]	Female	Coast	1.74	40.16	65.55387	1357
[11-20]	Male	Coast	0.74000001	0.56	109.3195	1358
[41-50]	Male	Coast	1.6	1.03	107.5932	1359
[41-50]	Male	Coast	0.5	1.1799999	105.1012	1360
[21-30]	Male	Coast	0.58999997	1.28	111.7419	1361
[21-30]	Female	Coast	0.54000002	0.86000001	77.98933	1362
[31-40]	Female	Coast	0.74000001	1.33	65.55387	1363
[41-50]	Female	Coast	0.63	0.75999999	60.57704	1364
[1-10]	Male	Coast	0.37	0.92000002	109.3195	1365
[21-30]	Female	Coast	0.60000002	0.75999999	77.98933	1366
>50	Male	Coast	0.76999998	1.37	60.85467	1367
[31-40]	Female	Coast	0.28	0.52999997	59.25951	1368
[21-30]	Female	Coast	0.40000001	0.73000002	59.25951	1369
[31-40]	Female	Coast	0.55000001	0.98000002	59.25951	1370
[21-30]	Female	Coast	0.50999999	0.97000003	59.25951	1371
[11-20]	Female	Coast	2.26	34.400002	79.35984	1372
[11-20]	Male	Coast	3.8800001	57.110001	109.3195	1373
[31-40]	Female	Coast	1.14	26.040001	59.25951	1374
[11-20]	Male	Coast	1.4299999	56.189999	143.7973	1375
[31-40]	Female	Coast	0.67000002	0.77999997	74.58872	1376
[11-20]	Male	Coast	0.49000001	1.13	163.616	1377
>50	Female	Coast	0.49000001	1.17	61.45936	1378
[11-20]	Female	Coast	0.64999998	0.91000003	90.29748	1379
[11-20]	Female	Coast	0.41	1.05	90.29748	1380
[1-10]	Male	Coast	3.77	0.89999998	57.63428	1381
[11-20]	Female	Coast	0.64999998	1.1	117.0129	1382
[1-10]	Male	Coast	0.85000002	1.09	115.2686	1383
[11-20]	Male	Coast	0.56999999	1.05	124.3862	1384
>50	Male	Coast	0.41	1.34	69.24187	1385
[31-40]	Male	Maroni	0.60000002	1.13	57.50815	1386
[31-40]	Female	Maroni	1.04	0.98000002	31.67397	1387
[1-10]	Female	Maroni	0.33000001	0.97000003	58.59557	1388
[11-20]	Female	Maroni	0.23	0.57999998	41.685	1389
[31-40]	Female	Maroni	0.62	1.42	31.67397	1390
[11-20]	Female	Maroni	0.38	1.1	42.41753	1391
[11-20]	Male	Maroni	1.48	54.009998	76.85911	1392
[21-30]	Female	Maroni	0.82999998	1.5599999	31.67397	1393
[1-10]	Female	Maroni	1.76	1	54.9672	1394
[21-30]	Male	Maroni	0.80000001	1.3099999	59.72563	1395
[11-20]	Female	Maroni	1.0700001	1.12	21.20876	1396
[31-40]	Male	Maroni	0.98000002	41.360001	59.72563	1397
[31-40]	Female	Maroni	14.83	13.23	35.03829	1398
[1-10]	Male	Maroni	0.69999999	1.3099999	54.14777	1399
[1-10]	Female	Maroni	0.76999998	1.03	58.59557	1400
[41-50]	Male	Maroni	0.92000002	2.1600001	57.50815	1401
[41-50]	Female	Maroni	2.21	1.17	35.03829	1402
[11-20]	Female	Maroni	0.79000002	1.1900001	42.41753	1403
[11-20]	Male	Maroni	1.88	1.22	76.85911	1404
[21-30]	Male	Maroni	2.5699999	0.30000001	84.80945	1405
[21-30]	Male	Maroni	1.36	0.81999999	59.72563	1406
[11-20]	Female	Maroni	2.04	68.309998	41.685	1407
[21-30]	Female	Maroni	30.74	41.23	31.67397	1408
[11-20]	Female	Maroni	0.50999999	0.99000001	42.41753	1409
[11-20]	Female	Maroni	0.55000001	0.82999998	42.41753	1410
[41-50]	Female	Maroni	34.59	45.25	35.03829	1411
[31-40]	Female	Maroni	8.8800001	1.15	31.67397	1412
[41-50]	Female	Maroni	7.9899998	8.7299995	32.37819	1413
>50	Male	Maroni	5.02	0.92000002	29.71913	1414
>50	Female	Maroni	28.49	29.290001	28.87073	1415
[11-20]	Female	Maroni	0.70999998	1.38	42.41753	1417
[1-10]	Male	Maroni	0.66000003	0.98000002	54.14777	1418
[21-30]	Female	Maroni	3.6300001	0.88	31.67397	1419
[31-40]	Female	Maroni	2.8199999	1.83	31.67397	1420
[11-20]	Female	Maroni	0.73000002	1.14	42.41753	1421
[11-20]	Male	Maroni	0.61000001	1.08	58.43082	1422
[41-50]	Female	Maroni	2.78	0.93000001	32.37819	1423
>50	Female	Maroni	17.799999	1.88	32.37819	1424
[21-30]	Female	Maroni	0.79000002	0.86000001	31.67397	1425
>50	Female	Maroni	1.3	38.610001	32.37819	1426
[21-30]	Male	Maroni	0.14	0.31	84.80945	1427
[21-30]	Female	Maroni	0.67000002	0.82999998	41.685	1428
[21-30]	Male	Maroni	0.41	0.99000001	59.72563	1429
[41-50]	Female	Maroni	0.47	1.1799999	35.03829	1430
[11-20]	Male	Maroni	0.40000001	1	58.43082	1431
[11-20]	Female	Maroni	0.50999999	1.58	54.9672	1432
[11-20]	Female	Maroni	0.80000001	1.12	42.41753	1433
[11-20]	Female	Maroni	0.47	1.1900001	54.9672	1434
[11-20]	Male	Maroni	0.88	1.27	58.43082	1435
[21-30]	Female	Maroni	0.93000001	0.86000001	31.67397	1436
[21-30]	Male	Maroni	1.14	52.790001	84.80945	1437
>50	Female	Coast	0.56999999	1.02	60.57704	1438
[11-20]	Male	Coast	0.41999999	1.1900001	109.3195	1439
>50	Male	Coast	2.6400001	0.81999999	55.60215	1440
[41-50]	Male	Coast	0.34	0.85000002	105.1012	1441
[11-20]	Female	Coast	2.0999999	44.02	79.35984	1442
>50	Male	Coast	0.25999999	0.83999997	55.60215	1443
>50	Male	Coast	0.54000002	0.94999999	60.85467	1444
[31-40]	Male	Coast	2.04	1.11	111.7419	1445
[31-40]	Female	Coast	0.85000002	0.92000002	65.55387	1446
[31-40]	Male	Coast	0.70999998	1.0599999	107.5932	1447
>50	Female	Coast	0.44	1.3	54.01485	1448
[31-40]	Male	Coast	7.1900001	5.9400001	107.5932	1449
[31-40]	Female	Coast	0.63	0.75	65.55387	1450
>50	Male	Coast	0.75	0.98000002	60.85467	1451
[41-50]	Female	Coast	0.91000003	1.58	65.55387	1452
[11-20]	Female	Coast	0.44999999	1.01	102.8393	1453
>50	Male	Coast	0.52999997	1.34	55.60215	1454
[31-40]	Female	Coast	0.69	0.88	59.25951	1455
[21-30]	Male	Coast	1.14	1.1799999	127.1426	1456
[1-10]	Female	Coast	0.47	0.94999999	109.6277	1457
>50	Male	Coast	2.1400001	62.529999	60.85467	1458
>50	Female	Coast	2.98	46.93	54.01485	1459
[31-40]	Female	Coast	0.70999998	0.94999999	65.55387	1460
>50	Male	Coast	0.94999999	5.1599998	60.85467	1461
[31-40]	Female	Coast	0.81999999	1.1	59.25951	1462
[41-50]	Male	Coast	0.47	1.08	105.1012	1463
[11-20]	Male	Coast	0.69999999	1.36	109.3195	1464
[21-30]	Male	Coast	1.4299999	1.26	111.7419	1465
>50	Female	Coast	0.63999999	0.93000001	41.25339	1466
[31-40]	Female	Coast	3.5799999	0.69	45.25895	1467
[31-40]	Female	Coast	1.87	51.360001	50.06622	1468
[11-20]	Female	Coast	1.11	0.91000003	60.61041	1469
[41-50]	Male	Coast	0.98000002	1.09	80.2702	1470
[11-20]	Male	Coast	1.13	0.95999998	109.824	1471
>50	Male	Coast	3.8099999	0.58999997	80.2702	1472
[1-10]	Male	Coast	0.63	0.74000001	77.37177	1473
[31-40]	Female	Coast	0.72000003	0.76999998	50.06622	1474
[21-30]	Female	Coast	0.88	0.64999998	45.25895	1475
[21-30]	Male	Coast	0.82999998	1.13	85.34197	1476
[41-50]	Male	Coast	0.69	0.94999999	80.2702	1477
>50	Male	Coast	0.70999998	0.73000002	46.47725	1478
[21-30]	Male	Coast	0.54000002	0.74000001	121.1842	1479
[41-50]	Male	Coast	0.64999998	0.85000002	80.2702	1480
[41-50]	Male	Maroni	1.61	10.82	125.1008	1636
[11-20]	Male	Maroni	0.56	0.99000001	127.1079	1637
>50	Male	Maroni	1.04	1.5700001	89.82704	1638
[31-40]	Male	Maroni	21.370001	26.09	92.38786	1639
[11-20]	Female	Maroni	1	0.81	85.02718	1640
[41-50]	Female	Maroni	6.79	20.719999	63.33562	1641
[21-30]	Male	Maroni	7.4499998	15.67	116.8305	1642
>50	Male	Maroni	37.939999	24.9	63.6259	1643
[41-50]	Female	Maroni	2	55.639999	68.53909	1644
[21-30]	Female	Maroni	0.92000002	0.68000001	81.54085	1645
[11-20]	Female	Maroni	2.0799999	47.110001	82.97376	1646
[11-20]	Female	Maroni	0.81999999	1.05	53.76121	1647
[1-10]	Female	Maroni	1.6900001	59.279999	57.30997	1648
[1-10]	Female	Maroni	1.08	0.82999998	163.9382	1649
[41-50]	Female	Maroni	1.0599999	18.450001	63.33562	1650
[11-20]	Male	Maroni	1.23	1.03	150.3456	1651
[11-20]	Female	Maroni	0.66000003	0.91000003	53.76121	1652
[41-50]	Female	Maroni	19.379999	33.470001	68.53909	1653
[1-10]	Male	Maroni	0.62	1	52.95976	1654
[11-20]	Female	Maroni	1	39.689999	107.5224	1655
[11-20]	Male	Maroni	0.80000001	0.92000002	57.14885	1656
[31-40]	Male	Maroni	1.03	25.559999	112.4928	1657
[1-10]	Female	Maroni	0.58999997	0.64999998	57.30997	1658
[11-20]	Female	Maroni	2.24	44.060001	53.76121	1659
[11-20]	Male	Maroni	2.47	57.040001	57.14885	1660
[41-50]	Female	Maroni	31.51	84.339996	63.33562	1661
[31-40]	Male	Maroni	27.370001	11.38	116.8305	1662
[1-10]	Male	Maroni	0.43000001	2.3	295.3709	1663
[1-10]	Female	Maroni	0.47999999	0.97000003	57.30997	1664
[11-20]	Female	Maroni	0.55000001	0.95999998	82.97376	1665
[11-20]	Female	Maroni	0.93000001	1.16	82.97376	1666
[1-10]	Female	Maroni	0.61000001	0.89999998	57.30997	1667
[41-50]	Male	Maroni	1.05	1.36	109.8874	1668
[11-20]	Female	Maroni	0.72000003	0.69999999	107.5224	1669
[11-20]	Female	Maroni	1.2	2.23	107.5224	1670
[11-20]	Female	Maroni	0.75999999	0.85000002	65.61445	1671
>50	Male	Maroni	1.2	1.24	58.13418	1672
[21-30]	Female	Maroni	2.4300001	42.389999	64.48132	1673
[31-40]	Female	Maroni	0.50999999	0.74000001	54.19972	1674
[41-50]	Male	Maroni	3.3599999	7.02	88.9577	1675
[21-30]	Female	Maroni	1.0700001	46.450001	48.99556	1676
[31-40]	Female	Maroni	1.58	64.220001	48.99556	1677
>50	Female	Maroni	12.25	12.59	44.6593	1678
[31-40]	Female	Maroni	1.12	44.779999	54.19972	1679
[41-50]	Female	Maroni	2.1500001	48.110001	50.08489	1680
[41-50]	Male	Maroni	0.56999999	21.549999	86.89735	1681
[41-50]	Male	Maroni	0.64999998	0.88	86.89735	1682
>50	Male	Maroni	0.58999997	0.88999999	86.89735	1683
[11-20]	Female	Maroni	1.1558129	34.13121	65.61445	1684
[41-50]	Female	Maroni	1.5229789	1.1372023	54.19972	1685
[41-50]	Male	Maroni	0.56	15.98	86.89735	1686
[11-20]	Female	Maroni	1.5700001	52.5	65.61445	1687
[21-30]	Male	Maroni	1.0599999	32.459999	131.1893	1688
[21-30]	Male	Maroni	0.21841851	6.8539057	131.1893	1689
[11-20]	Female	Maroni	2.0660112	53.882023	65.61445	1690
[41-50]	Male	Maroni	1.29	1.66	86.89735	1691
[21-30]	Male	Maroni	0.64999998	1.03	92.38786	1692
[31-40]	Male	Maroni	0.55000001	0.94999999	92.38786	1693
[11-20]	Male	Maroni	0.69	19.860001	118.8911	1694
[21-30]	Female	Maroni	1.2019802	27.061056	48.99556	1695
[31-40]	Female	Maroni	2.01	73.349998	48.99556	1696
[31-40]	Female	Maroni	0.6270588	18.639999	48.99556	1697
[21-30]	Female	Maroni	1.8038311	32.947144	48.99556	1698
[11-20]	Female	Maroni	1.0882114	27.829676	32.80722	1699
[21-30]	Female	Maroni	0.39087948	0.92399567	48.99556	1700
[31-40]	Female	Maroni	0.88999999	0.88999999	61.95809	1701
[41-50]	Female	Maroni	0.68000001	33.470001	68.53909	1702
[41-50]	Male	Maroni	1.28	51.110001	109.8874	1703
[11-20]	Male	Maroni	0.82999998	0.94999999	150.3456	1704
>50	Female	Maroni	1.04	43.470001	56.4746	1705
[31-40]	Female	Maroni	0.41	0.74000001	61.95809	1707
[1-10]	Female	Maroni	0.38999999	0.47	114.6199	1708
[31-40]	Male	Maroni	0.83070654	10.4	116.8305	1709
[41-50]	Female	Maroni	2.02	48.009998	63.33562	1710
>50	Male	Maroni	1.48	45.439999	63.6259	1712
[21-30]	Male	Maroni	0.85000002	12.94	116.8305	1713
[41-50]	Female	Maroni	0.23470363	0.57552582	35.03829	1716
[31-40]	Female	Maroni	0.50999999	0.92000002	61.95809	1717
[1-10]	Female	Maroni	0.5	1.05	163.9382	1718
[1-10]	Female	Maroni	0.5	0.77999997	114.6199	1719
[11-20]	Female	Maroni	0.50999999	0.75	82.97376	1720
[21-30]	Female	Maroni	0.60000002	31.219999	81.54085	1722
[21-30]	Male	Maroni	0.52999997	0.57999998	116.8305	1723
[31-40]	Male	Maroni	0.63999999	0.94	116.8305	1724
[21-30]	Female	Maroni	0.89999998	1.04	61.95809	1725
[41-50]	Female	Coast	0.95999998	0.75999999	50.06622	1766
[31-40]	Female	Coast	0.86000001	24.950001	12.20157	1767
[11-20]	Female	Coast	0.94	0.58999997	14.77128	1768
[1-10]	Female	Coast	0.81999999	0.98000002	20.40504	1769
[1-10]	Male	Coast	1.0599999	41.990002	18.85616	1770
[11-20]	Female	Coast	1.65	51	19.14152	1771
[11-20]	Female	Coast	1.0700001	0.73000002	19.14152	1772
[41-50]	Female	Coast	0.88999999	0.61000001	12.20157	1773
[1-10]	Female	Coast	1.67	0.89999998	29.18485	1774
[11-20]	Female	Coast	4.8000002	0.31999999	14.77128	1775
[1-10]	Female	Coast	1.34	0.74000001	164.8875	1776
[41-50]	Male	Coast	0.5	12.37	168.5143	1777
[41-50]	Female	Coast	1.13	15.48	105.1059	1778
[31-40]	Male	Coast	0.85000002	0.74000001	172.5097	1780
[11-20]	Male	Coast	0.88	0.83999997	26.06651	1781
[11-20]	Male	Coast	0.94999999	0.81	34.28753	1782
[11-20]	Female	Coast	0.68000001	1.1799999	18.92283	1783
[21-30]	Female	Coast	0.61000001	1.51	18.59605	1784
[41-50]	Female	Coast	1.5599999	1.03	14.4442	1785
[41-50]	Male	Coast	1.59	7.04	25.6549	1786
[1-10]	Male	Coast	0.54000002	0.88	24.1558	1787
[11-20]	Male	Coast	1.39	0.56	26.06651	1788
[21-30]	Female	Coast	0.88999999	0.88	14.13004	1789
[31-40]	Female	Coast	0.80000001	0.77999997	15.63089	1790
>50	Male	Coast	1.13	4.25	14.5104	1791
>50	Female	Coast	0.75	1.38	14.4442	1792
>50	Male	Coast	1.76	0.49000001	25.0607	1793
[21-30]	Female	Coast	0.77999997	0.63	14.13004	1794
>50	Male	Coast	0.51999998	2.71	25.0607	1795
[31-40]	Male	Coast	1.05	1.17	25.6549	1796
[31-40]	Female	Coast	0.73000002	1.1900001	14.13004	1797
[1-10]	Female	Coast	0.85000002	1.38	26.14	1798
[31-40]	Male	Coast	0.93000001	0.74000001	26.64413	1799
[1-10]	Female	Coast	0.72000003	1.67	26.14	1800
>50	Female	Coast	1.61	64.779999	13.10796	1801
[41-50]	Male	Coast	1.01	0.5	25.0607	1802
[41-50]	Male	Coast	0.94	0.50999999	25.6549	1803
[41-50]	Female	Coast	0.91000003	22.51	14.4442	1804
>50	Female	Coast	1.12	1.85	13.10796	1805
[31-40]	Male	Coast	0.94	1.1	25.6549	1806
[31-40]	Female	Coast	1.08	1.16	15.63089	1807
[41-50]	Female	Coast	0.98000002	0.94999999	15.63089	1808
[11-20]	Male	Coast	4.75	0.79000002	26.06651	1809
[31-40]	Male	Coast	0.70999998	0.81	25.6549	1810
[11-20]	Male	Coast	1.53	46.869999	37.83425	1811
[41-50]	Female	Coast	1.16	0.85000002	15.63089	1812
>50	Female	Coast	0.70999998	1.01	13.10796	1813
[21-30]	Male	Maroni	1.4299999	0.82999998	184.4909	1814
[31-40]	Female	Maroni	0.57999998	0.34999999	76.22079	1815
[21-30]	Female	Maroni	1.24	1.16	68.90221	1816
[21-30]	Female	Maroni	0.75	1.49	90.67976	1817
[31-40]	Female	Coast	0.87	1.0700001	15.63089	1819
[11-20]	Female	Coast	2.3199999	61.790001	18.92283	1820
[11-20]	Female	Coast	3.73	1.02	18.92283	1821
[31-40]	Female	Coast	1.3	58.48	15.63089	1822
[11-20]	Female	Coast	0.57999998	0.56	24.52135	1823
[1-10]	Female	Coast	0.81999999	1.28	37.38743	1824
[11-20]	Female	Coast	1.78	51.830002	18.92283	1825
[41-50]	Female	Coast	2.48	69.769997	14.4442	1826
[21-30]	Female	Coast	1.02	1.02	18.59605	1827
[11-20]	Female	Coast	0.91000003	0.88999999	18.92283	1828
[11-20]	Female	Coast	1.1900001	1.17	18.92283	1829
[31-40]	Female	Coast	1.3329999	0.92799997	15.63089	1830
[11-20]	Male	Coast	0.72000003	3.71	34.28753	1831
[11-20]	Male	Coast	0.56999999	0.79000002	26.06651	1832
[11-20]	Female	Coast	0.95999998	0.83999997	18.92283	1833
[1-10]	Male	Coast	0.75	0.85000002	24.1558	1834
[41-50]	Female	Coast	0.73000002	0.85000002	14.4442	1835
[11-20]	Female	Coast	1.03	0.64999998	18.92283	1836
[11-20]	Male	Coast	0.79000002	0.98000002	34.28753	1837
[41-50]	Female	Coast	1.28	0.91000003	14.4442	1838
[31-40]	Male	Coast	0.8157084	0.84496921	26.64413	1839
[41-50]	Female	Coast	0.32863656	0.80356401	14.4442	1840
[41-50]	Female	Coast	0.59633029	1.0033801	15.63089	1841
>50	Female	Coast	0.47999999	1.26	97.1263	1851
[41-50]	Female	Coast	0.63999999	0.86000001	146.5582	1852
[21-30]	Female	Coast	0.47999999	1.38	132.486	1853
[31-40]	Male	Coast	1.33	60.950001	111.7419	1854
[31-40]	Female	Coast	1.24	32.52	59.25951	1855
[1-10]	Male	Coast	0.50999999	1.15	101.3062	1856
[11-20]	Female	Coast	0.52999997	1.03	102.8393	1857
[21-30]	Female	Coast	0.83999997	0.80000001	59.25951	1858
[1-10]	Female	Coast	1.52	1.1900001	109.6277	1859
[11-20]	Female	Coast	0.68000001	0.72000003	77.98933	1860
[1-10]	Male	Coast	1.4	0.67000002	101.3062	1861
[41-50]	Female	Coast	0.68000001	0.94	60.57704	1862
>50	Male	Coast	0.72000003	0.81	60.85467	1863
>50	Male	Coast	1.59	0.85000002	105.1012	1864
[31-40]	Female	Coast	1.14	0.69	65.55387	1865
[1-10]	Female	Coast	0.73000002	0.87	109.6277	1866
[1-10]	Female	Coast	0.91000003	0.83999997	109.6277	1867
>50	Female	Coast	0.58999997	0.82999998	54.97303	1868
[31-40]	Male	Coast	0.75999999	1.05	111.7419	1869
>50	Male	Coast	0.57999998	0.60000002	55.60215	1870
>50	Female	Coast	0.88	0.80000001	54.01485	1871
[41-50]	Female	Coast	0.93000001	0.54000002	65.55387	1872
>50	Male	Coast	0.73000002	0.88	105.1012	1873
[11-20]	Female	Coast	0.67000002	0.89999998	79.35984	1874
[11-20]	Female	Coast	0.68000001	1.3099999	102.8393	1875
>50	Female	Coast	0.69	0.97000003	54.97303	1876
[31-40]	Female	Coast	2.3800001	46.73	59.25951	1877
[11-20]	Male	Coast	1.61	60.869999	143.7973	1878
[1-10]	Male	Coast	3.0799999	60.529999	101.3062	1879
[1-10]	Female	Coast	1.62	62.169998	109.6277	1880
[31-40]	Female	Coast	0.88	0.94	146.5582	1881
>50	Male	Coast	0.62	1.0599999	105.1012	1882
[31-40]	Female	Coast	1.01	0.75999999	59.25951	1883
[41-50]	Female	Coast	0.97000003	39.919998	60.57704	1884
[11-20]	Female	Coast	1.1	40.150002	102.8393	1885
[31-40]	Male	Coast	2.5799999	42.43	111.7419	1886
[1-10]	Male	Coast	0.67000002	1.1	101.3062	1887
[31-40]	Female	Coast	0.77999997	1.04	65.55387	1888
[11-20]	Female	Coast	0.34	1.66	102.8393	1889
[1-10]	Male	Coast	0.66000003	44.66	101.3062	1890
>50	Male	Coast	2	0.81999999	234.9739	1891
[11-20]	Male	Coast	0.88999999	0.91000003	321.4864	1892
[41-50]	Female	Coast	1.1	0.88	146.5582	1893
[21-30]	Male	Coast	0.52999997	1.01	354.7411	1894
[11-20]	Male	Coast	0.50999999	1.02	244.4046	1895
[1-10]	Female	Coast	0.54000002	0.91000003	245.0936	1896
>50	Male	Coast	0.69	8.6199999	124.3092	1897
[31-40]	Female	Coast	0.83999997	0.81	132.486	1898
>50	Female	Coast	1.0638075	37.641212	122.9027	1899
>50	Female	Coast	0.75	16.98	62.54959	1900
[31-40]	Male	Coast	0.44	0.63	168.2754	1901
[31-40]	Female	Coast	1.46	63.639999	132.486	1902
[41-50]	Male	Coast	0.44999999	1.05	234.9739	1903
[11-20]	Male	Coast	1.6900001	51.709999	244.4046	1904
[1-10]	Male	Coast	0.86000001	25.51	226.4894	1905
[11-20]	Male	Coast	0.30000001	0.57999998	224.8985	1906
[1-10]	Female	Coast	0.51999998	1.16	171.4573	1907
[11-20]	Male	Coast	0.50999999	1.27	170.9752	1908
>50	Male	Coast	0.41999999	1.15	89.1498	1909
[31-40]	Male	Coast	0.75	1.15	107.5932	1911
[41-50]	Female	Coast	0.33000001	1	65.55387	1912
[41-50]	Female	Coast	0.5	0.81	65.55387	1913
[11-20]	Male	Coast	0.73000002	1.5	143.7973	1914
>50	Male	Coast	1.39	0.69	105.1012	1915
[31-40]	Female	Coast	3.0799999	25.15	59.25951	1916
[31-40]	Male	Coast	1.0700001	1.74	107.5932	1917
[41-50]	Male	Coast	1.65	60.169998	107.5932	1918
[1-10]	Male	Coast	0.50999999	1.05	101.3062	1919
[31-40]	Female	Coast	0.56	0.94999999	65.55387	1920
[31-40]	Male	Coast	0.81999999	1.1900001	111.7419	1921
[31-40]	Male	Coast	0.70999998	1.23	107.5932	1922
[21-30]	Male	Coast	0.97000003	0.89999998	111.7419	1923
[31-40]	Male	Coast	1.09	0.44999999	111.7419	1924
[31-40]	Male	Coast	0.52999997	1.03	107.5932	1925
[31-40]	Female	Coast	0.69999999	1.3099999	45.25895	1926
[1-10]	Female	Coast	0.97000003	0.88	83.72722	1927
[41-50]	Male	Coast	0.57999998	0.82999998	82.17341	1928
[11-20]	Male	Coast	0.57999998	0.56999999	83.49182	1929
[11-20]	Male	Coast	0.75999999	0.88999999	83.49182	1930
[31-40]	Female	Coast	1.2	52.990002	45.25895	1931
[11-20]	Female	Coast	2.6400001	43.080002	60.61041	1932
[11-20]	Male	Coast	1.0700001	42.48	109.824	1933
[1-10]	Female	Coast	0.63	0.88	83.72722	1935
[11-20]	Female	Coast	0.49000001	0.75999999	78.54264	1936
[1-10]	Female	Coast	0.88	0.73000002	83.72722	1937
[1-10]	Female	Coast	0.55000001	0.83999997	83.72722	1938
[31-40]	Female	Coast	0.93000001	0.94999999	45.25895	1939
>50	Female	Coast	0.80000001	0.51999998	41.25339	1940
>50	Female	Coast	0.94	0.95999998	41.25339	1941
[41-50]	Female	Coast	0.81	0.82999998	50.06622	1942
[11-20]	Female	Coast	0.70999998	0.88999999	78.54264	1943
[1-10]	Female	Coast	0.69999999	1.02	83.72722	1944
[1-10]	Male	Coast	0.47	0.56	77.37177	1945
[21-30]	Female	Coast	16.200001	22.889999	45.25895	1946
[21-30]	Female	Coast	0.44	0.55000001	59.5637	1947
>50	Female	Coast	1.01	0.75	41.25339	1948
[31-40]	Female	Coast	0.92000002	0.81	50.06622	1949
[31-40]	Male	Coast	1.01	1.33	82.17341	1950
[41-50]	Female	Coast	0.87	0.92000002	50.06622	1951
[41-50]	Male	Coast	2.0999999	1.15	80.2702	1952
[31-40]	Female	Coast	0.79000002	23.549999	45.25895	1953
[1-10]	Male	Coast	1.13	70.059998	77.37177	1954
[1-10]	Male	Coast	1.0599999	69.120003	77.37177	1955
[11-20]	Female	Coast	0.80000001	0.88999999	79.35984	1956
[41-50]	Male	Coast	0.47999999	1.16	107.5932	1957
>50	Female	Coast	0.44999999	0.99000001	60.57704	1958
>50	Female	Coast	0.38	1.09	54.97303	1959
[1-10]	Female	Coast	0.43000001	1.21	109.6277	1960
[31-40]	Female	Coast	0.63999999	1.13	65.55387	1961
[11-20]	Female	Coast	0.63999999	1.15	102.8393	1962
[31-40]	Male	Coast	1.7	1.59	107.5932	1963
>50	Female	Coast	0.34999999	1.1900001	54.01485	1964
[31-40]	Female	Coast	0.63	0.95999998	65.55387	1965
[31-40]	Male	Coast	0.34999999	1.0700001	107.5932	1966
[21-30]	Female	Coast	0.49000001	0.94999999	59.25951	1967
>50	Male	Coast	1.47	44.080002	105.1012	1968
[31-40]	Male	Coast	0.44999999	0.79000002	111.7419	1969
[21-30]	Female	Coast	0.47	0.97000003	59.25951	1970
[21-30]	Male	Coast	0.83999997	0.94	111.7419	1971
>50	Male	Coast	0.44999999	1.24	60.85467	1972
[41-50]	Female	Coast	0.44999999	1.15	65.55387	1973
[11-20]	Male	Coast	0.49000001	0.94999999	143.7973	1974
[11-20]	Male	Coast	0.46000001	0.81999999	143.7973	1975
[31-40]	Female	Coast	1.45	1.27	65.55387	1976
[11-20]	Female	Coast	0.95999998	0.88999999	79.35984	1977
[11-20]	Male	Coast	1.72	47.919998	143.7973	1978
>50	Male	Coast	0.72000003	0.91000003	60.85467	1979
[31-40]	Male	Coast	0.97000003	0.16	111.7419	1980
>50	Female	Coast	2.5088017	32.08057	54.01485	1981
>50	Male	Coast	0.21010426	0.47273457	60.85467	1982
>50	Female	Coast	0.60000002	0.60000002	54.01485	1983
[31-40]	Female	Coast	0.62	1.05	65.55387	1984
[31-40]	Female	Coast	0.60000002	0.79000002	59.25951	1985
[11-20]	Male	Coast	2.1300001	60.220001	109.3195	1986
[11-20]	Male	Coast	3.5999999	47.619999	109.3195	1987
[31-40]	Female	Coast	0.81999999	1.0700001	59.25951	1988
>50	Male	Coast	0.68000001	1.2	55.60215	1990
[31-40]	Female	Coast	0.57999998	1.1799999	59.25951	1991
[21-30]	Female	Coast	0.50999999	1.08	59.25951	1992
[21-30]	Male	Coast	1.95	51.029999	158.6718	1993
>50	Male	Coast	0.47	1.24	60.85467	1994
>50	Female	Coast	0.63999999	0.98000002	54.97303	1995
[11-20]	Male	Coast	0.46000001	0.93000001	143.7973	1996
>50	Female	Coast	1.51	32.610001	54.01485	1997
>50	Male	Coast	0.81999999	1.14	60.85467	1998
[31-40]	Female	Coast	1.4400001	1.01	65.55387	1999
[1-10]	Male	Coast	0.98000002	1.3200001	77.37177	2001
[31-40]	Male	Coast	1.83	68.400002	85.34197	2002
[11-20]	Female	Coast	1.83	66.849998	78.54264	2003
[21-30]	Female	Coast	0.58867455	0.60983199	45.25895	2004
[21-30]	Male	Coast	0.56999999	0.56999999	85.34197	2005
[1-10]	Male	Coast	1.12	0.91000003	77.37177	2006
[41-50]	Female	Coast	0.86000001	0.75999999	46.26521	2007
>50	Male	Coast	1.34	45.139999	42.46568	2008
[31-40]	Female	Coast	0.86000001	0.63	45.25895	2009
[21-30]	Female	Coast	0.70999998	0.88999999	45.25895	2010
[21-30]	Female	Coast	1.03	0.92000002	45.25895	2011
[11-20]	Male	Coast	1.8200001	0.81999999	83.49182	2012
[11-20]	Female	Coast	0.80000001	0.82999998	60.61041	2013
[21-30]	Male	Coast	0.34999999	0.44999999	121.1842	2014
[21-30]	Male	Coast	0.63999999	0.86000001	121.1842	2015
[1-10]	Female	Coast	1.61	0.88999999	59.87654	2016
[1-10]	Male	Coast	0.61000001	1.0599999	77.37177	2017
>50	Male	Coast	3.96	0.81999999	46.47725	2018
[1-10]	Male	Coast	0.46000001	0.89999998	77.37177	2019
[1-10]	Female	Coast	0.72000003	0.89999998	83.72722	2020
[1-10]	Male	Coast	0.82999998	0.75	77.37177	2021
[31-40]	Female	Coast	1.83	59.310001	45.25895	2022
[11-20]	Male	Coast	0.61000001	1.02	83.49182	2023
[11-20]	Male	Coast	0.38999999	0.77999997	83.49182	2024
[1-10]	Female	Coast	0.63999999	1.08	83.72722	2025
[1-10]	Female	Coast	0.56999999	0.94	83.72722	2026
[31-40]	Male	Coast	0.49000001	0.89999998	111.7419	2027
[41-50]	Female	Coast	0.69	0.47	60.57704	2028
>50	Female	Coast	2.7571485	38.063229	54.01485	2029
[31-40]	Female	Coast	1.0700001	1.0599999	95.01382	2030
>50	Female	Coast	0.64999998	0.51999998	54.97303	2031
>50	Female	Coast	0.85000002	32.049999	54.97303	2032
[31-40]	Female	Coast	2.22	51.889999	59.25951	2033
[31-40]	Male	Coast	0.77999997	35.77	111.7419	2034
[11-20]	Male	Coast	0.5	1	109.3195	2035
>50	Female	Coast	0.52999997	0.33000001	54.01485	2036
[21-30]	Female	Coast	1.75	38.470001	77.98933	2037
>50	Male	Coast	0.64999998	1.03	105.1012	2038
[41-50]	Female	Coast	0.70999998	0.97000003	65.55387	2039
>50	Female	Coast	0.61751151	0.59062982	54.01485	2040
[41-50]	Female	Coast	0.79000002	1.17	65.55387	2041
[41-50]	Female	Coast	2.6600001	55.860001	65.55387	2042
[1-10]	Male	Coast	0.47999999	0.92000002	101.3062	2043
[21-30]	Female	Coast	0.76999998	0.76999998	59.25951	2044
[31-40]	Male	Coast	0.54000002	0.88	107.5932	2045
[1-10]	Male	Coast	0.70999998	1.03	158.4426	2046
[21-30]	Female	Coast	0.80000001	0.92000002	121.975	2047
[11-20]	Female	Coast	0.86000001	1.04	160.8403	2048
[11-20]	Male	Coast	0.49000001	0.97000003	170.9752	2049
[1-10]	Female	Coast	0.58999997	0.51999998	171.4573	2050
[21-30]	Female	Coast	0.44999999	0.70999998	92.68166	2051
[41-50]	Female	Coast	1.13	0.80000001	94.74228	2052
[21-30]	Female	Coast	0.98000002	0.88	125.0443	2054
[41-50]	Female	Coast	0.62401575	0.67322832	105.1059	2055
>50	Female	Coast	1.08	0.89999998	97.1263	2056
>50	Female	Coast	0.79000002	0.95999998	88.1411	2057
[11-20]	Male	Coast	0.81999999	1.05	230.5577	2059
[41-50]	Female	Coast	2.8099999	0.49000001	105.1059	2060
[11-20]	Female	Coast	2.7	0.88999999	164.8875	2061
[11-20]	Male	Coast	1.8649035	52.521801	175.2775	2062
[31-40]	Female	Coast	0.88	0.89999998	95.01382	2063
[41-50]	Male	Coast	0.74000001	0.97000003	172.5097	2065
>50	Male	Coast	0.62	0.93000001	89.1498	2066
>50	Female	Coast	1.01	1.29	86.6048	2067
[11-20]	Female	Coast	0.76999998	0.93000001	127.2417	2068
[11-20]	Female	Coast	2.0599999	0.47	127.2417	2069
>50	Female	Coast	0.75999999	0.98000002	86.6048	2070
[11-20]	Male	Coast	2.5899999	0.72000003	20.34767	2071
>50	Male	Coast	0.87	1.74	10.34925	2072
[41-50]	Female	Coast	1.17	1.41	12.20157	2073
[41-50]	Female	Coast	0.81999999	0.58999997	12.20157	2074
[41-50]	Female	Coast	0.54000002	0.34	46.26521	2075
[11-20]	Female	Coast	0.52999997	0.58999997	78.54264	2076
[11-20]	Female	Coast	1.29	0.80000001	78.54264	2077
[21-30]	Female	Coast	0.93000001	0.87	59.5637	2078
[1-10]	Female	Coast	0.44999999	0.81999999	119.7531	2079
[1-10]	Male	Coast	0.81999999	0.67000002	77.37177	2080
[11-20]	Male	Coast	0.98000002	0.68000001	83.49182	2081
[21-30]	Female	Coast	0.15000001	0.14	45.25895	2082
[31-40]	Male	Coast	0.72000003	0.93000001	82.17341	2083
[21-30]	Female	Coast	0.88999999	0.77999997	45.25895	2084
[41-50]	Male	Coast	0.83999997	1.46	82.17341	2085
>50	Female	Coast	0.74000001	0.89999998	41.25339	2086
>50	Female	Coast	0.52999997	1.05	46.26521	2087
>50	Female	Coast	0.47	1.0700001	178.1956	2088
[1-10]	Male	Coast	0.49000001	0.91000003	115.2686	2089
>50	Female	Coast	0.57999998	0.15000001	68.92597	2090
[31-40]	Female	Coast	0.64999998	1.09	74.58872	2091
[41-50]	Female	Coast	0.81999999	0.81	74.58872	2092
>50	Male	Coast	1.6799999	61.459999	69.24187	2093
>50	Female	Coast	0.75999999	0.93000001	61.45936	2094
[11-20]	Male	Coast	1.28	0.94999999	163.616	2095
[31-40]	Female	Coast	0.99000001	2.3800001	67.42685	2096
[21-30]	Female	Coast	1.03	0.66000003	67.42685	2097
[21-30]	Female	Coast	0.92000002	0.95999998	67.42685	2098
[21-30]	Male	Coast	0.75	0.40000001	180.5405	2099
[11-20]	Female	Coast	1.17	47.080002	90.29748	2101
[41-50]	Female	Coast	0.70999998	1.1	68.92597	2102
>50	Male	Coast	0.89999998	0.60000002	69.24187	2103
[21-30]	Female	Coast	0.81999999	0.89999998	88.73808	2104
[41-50]	Female	Coast	0.66000003	0.38999999	68.92597	2105
[21-30]	Female	Coast	0.56	1.03	67.42685	2106
[1-10]	Female	Coast	1.01	0.61000001	124.7369	2107
[1-10]	Female	Coast	0.44999999	0.87	124.7369	2108
[11-20]	Female	Coast	0.75	0.80000001	117.0129	2109
[1-10]	Male	Coast	0.50999999	0.50999999	124.3862	2110
[21-30]	Female	Coast	0.64999998	0.61000001	67.42685	2111
[11-20]	Female	Coast	0.55000001	0.86000001	117.0129	2112
[1-10]	Male	Coast	1.15	0.33000001	115.2686	2113
[1-10]	Male	Coast	1.84	1.29	115.2686	2114
[1-10]	Male	Coast	0.50999999	0.80000001	115.2686	2115
[41-50]	Female	Coast	0.56999999	0.95999998	68.92597	2116
[21-30]	Female	Coast	2.5699999	40.919998	67.42685	2117
>50	Male	Coast	0.85000002	0.88	119.5866	2118
[21-30]	Female	Coast	0.56	0.83999997	88.73808	2119
>50	Female	Coast	0.38	0.41	61.45936	2120
[31-40]	Male	Coast	0.63	0.62	127.1426	2121
[11-20]	Male	Coast	0.62	0.98000002	163.616	2122
[41-50]	Female	Coast	0.75	0.92000002	74.58872	2123
[1-10]	Male	Coast	0.49000001	0.91000003	115.2686	2124
[41-50]	Female	Coast	0.54000002	0.68000001	74.58872	2125
>50	Female	Coast	1.1	0.97000003	54.97303	2126
[31-40]	Female	Coast	0.79000002	0.56	65.55387	2127
[21-30]	Female	Coast	0.95999998	0.83999997	77.98933	2128
>50	Female	Coast	0.56	1.21	54.97303	2129
>50	Female	Coast	0.64999998	43.689999	54.97303	2130
>50	Male	Coast	0.52999997	0.83999997	55.60215	2131
>50	Male	Coast	0.67000002	21.209999	60.85467	2132
[41-50]	Female	Coast	1.4	48.07	60.57704	2133
[21-30]	Female	Coast	2.1800001	1.14	77.98933	2134
[1-10]	Male	Coast	1.02	1.1799999	282.5061	2135
[1-10]	Male	Coast	1.09	0.98000002	101.3062	2136
[11-20]	Female	Coast	2.27	38.639999	79.35984	2137
[11-20]	Male	Coast	0.54000002	0.94999999	109.3195	2138
[11-20]	Male	Coast	0.61000001	0.93000001	109.3195	2139
>50	Female	Coast	0.5	0.95999998	54.01485	2140
[11-20]	Male	Coast	1.6799999	80.309998	109.3195	2141
[41-50]	Female	Coast	0.98000002	29.940001	65.55387	2142
[31-40]	Female	Coast	0.97000003	51.360001	59.25951	2143
>50	Male	Coast	0.60000002	0.66000003	55.60215	2144
[31-40]	Female	Coast	0.63999999	0.74000001	59.25951	2145
[1-10]	Female	Coast	0.58999997	0.75999999	109.6277	2146
>50	Female	Coast	2	45.650002	54.01485	2147
>50	Male	Coast	1.14	42.93	60.85467	2148
[31-40]	Male	Coast	0.94	0.99000001	107.5932	2149
[41-50]	Female	Interior/High Oyapock	0.44999999	0.86000001	6.400191	2150
[31-40]	Female	Coast	0.72000003	1	65.55387	2151
>50	Female	Coast	0.50999999	0.67000002	54.97303	2152
[31-40]	Female	Coast	0.83999997	0.68000001	65.55387	2153
[11-20]	Female	Coast	1.11	41.599998	79.35984	2154
[31-40]	Female	Coast	0.89999998	0.94	65.55387	2155
>50	Female	Interior/High Oyapock	0.61000001	0.64999998	5.808106	2156
>50	Male	Interior/High Oyapock	0.58999997	0.88999999	6.429523	2157
[1-10]	Male	Interior/High Oyapock	0.52999997	0.88	10.70338	2158
>50	Female	Interior/High Oyapock	0.49000001	0.92000002	6.400191	2159
[11-20]	Female	Interior/High Oyapock	0.67000002	0.98000002	8.384664	2160
>50	Male	Interior/High Oyapock	0.63999999	0.50999999	6.429523	2161
>50	Male	Interior/High Oyapock	0.70999998	1.01	6.429523	2162
[1-10]	Male	Interior/High Oyapock	0.47999999	0.99000001	10.70338	2163
[1-10]	Female	Interior/High Oyapock	0.69999999	0.87	11.58257	2164
[1-10]	Female	Interior/High Oyapock	0.44999999	1.0700001	16.56628	2165
[1-10]	Female	Interior/High Oyapock	0.60000002	1.04	10.86535	2166
[1-10]	Male	Interior/High Oyapock	0.62	0.98000002	10.70338	2167
[41-50]	Female	Interior/High Oyapock	0.94999999	1.17	6.926012	2168
[21-30]	Male	Interior/High Oyapock	0.54000002	0.46000001	16.76427	2169
[11-20]	Male	Interior/High Oyapock	0.55000001	1.13	11.55001	2170
>50	Male	Interior/High Oyapock	1.15	1.12	6.429523	2171
>50	Female	Interior/High Oyapock	1.53	63.790001	5.706871	2172
>50	Female	Interior/High Oyapock	0.66000003	0.88	5.706871	2173
[11-20]	Male	Coast	0.57999998	24.07	163.616	2174
>50	Female	Interior/High Oyapock	0.82999998	0.77999997	5.808106	2175
[31-40]	Female	Coast	1.16	0.56999999	59.25951	2176
[41-50]	Female	Coast	1.7	50.27	65.55387	2177
[21-30]	Female	Coast	1.5700001	1.11	77.98933	2178
>50	Female	Coast	0.52999997	0.82999998	54.01485	2179
[31-40]	Male	Coast	14.37	14.85	127.1426	2180
[21-30]	Male	Coast	0.94999999	0.94999999	180.5405	2181
[31-40]	Female	Coast	0.55000001	1.58	74.58872	2182
[21-30]	Female	Coast	1.6	46.810001	67.42685	2183
[41-50]	Male	Coast	0.93000001	0.89999998	119.5866	2184
[1-10]	Male	Coast	1.3	0.67000002	115.2686	2185
>50	Female	Coast	0.51999998	1.02	62.54959	2186
[41-50]	Female	Coast	0.52999997	0.82999998	68.92597	2187
[21-30]	Female	Coast	1.97	1.22	88.73808	2188
[21-30]	Female	Coast	0.52999997	1.02	67.42685	2189
[41-50]	Male	Coast	0.44999999	0.98000002	119.5866	2190
>50	Male	Coast	0.17	0.19	10.49052	2191
>50	Male	Coast	0.55000001	0.86000001	19.82957	2192
>50	Male	Coast	0.70999998	24.969999	11.48152	2193
[31-40]	Female	Coast	0.99000001	32.549999	12.36812	2194
[21-30]	Female	Coast	0.11	0.16	77.98933	2195
[41-50]	Male	Coast	1.5599999	1.05	107.5932	2196
[31-40]	Female	Coast	0.75	0.83999997	59.25951	2197
[31-40]	Female	Coast	1.85	72.410004	59.25951	2198
[31-40]	Female	Coast	1.55	47.709999	59.25951	2199
>50	Female	Coast	1.75	39.549999	54.01485	2200
[31-40]	Male	Coast	0.35389888	0.93144816	25.6549	2202
>50	Female	Coast	0.29191557	0.80684984	12.87949	2203
>50	Female	Coast	0.88999999	0.98000002	84.47903	2251
>50	Female	Coast	0.94	1.04	84.47903	2252
[31-40]	Male	Coast	0.56999999	0.88	240.5452	2253
[21-30]	Female	Coast	1.83	0.98000002	92.68166	2254
[41-50]	Male	Coast	0.70999998	0.44	172.5097	2255
>50	Male	Coast	0.66000003	1.12	65.84393	2256
[41-50]	Female	Coast	0.60000002	0.81	37.95036	2257
>50	Female	Coast	0.44	0.80000001	33.83927	2258
>50	Male	Coast	1.12	1.52	38.12429	2259
[11-20]	Female	Coast	0.63	0.91000003	49.71743	2260
[31-40]	Male	Coast	0.77999997	1.11	70.0042	2261
>50	Male	Coast	0.63999999	1.4400001	38.12429	2262
[21-30]	Female	Coast	1.1	0.89999998	48.85883	2263
[21-30]	Female	Coast	1.67	44.240002	37.12495	2264
[11-20]	Female	Coast	0.63	1	49.71743	2265
[41-50]	Female	Coast	0.67000002	0.95999998	37.95036	2266
>50	Male	Coast	0.60000002	0.83999997	68.0638	2267
[31-40]	Female	Coast	0.52999997	0.77999997	37.12495	2268
[31-40]	Female	Coast	0.97000003	1.01	41.06825	2269
>50	Female	Coast	1.24	1	37.95036	2270
>50	Female	Coast	0.77999997	29.77	34.43955	2271
>50	Male	Coast	0.83999997	0.51999998	34.83369	2272
[31-40]	Female	Coast	1.1799999	0.85000002	30.21875	2273
[31-40]	Male	Coast	0.61000001	1.0700001	56.9816	2274
>50	Male	Coast	0.58999997	1.02	28.35372	2275
>50	Female	Coast	0.77999997	0.88	28.0329	2276
[31-40]	Male	Coast	0.61000001	0.85000002	54.86599	2277
[21-30]	Male	Coast	0.75999999	0.87	56.9816	2278
[41-50]	Male	Coast	0.81999999	0.94	53.59525	2279
>50	Male	Coast	0.74000001	1.13	31.03218	2280
[31-40]	Male	Coast	0.76999998	0.57999998	54.86599	2281
[31-40]	Female	Coast	0.36000001	0.50999999	33.42849	2282
>50	Female	Coast	0.51999998	0.88999999	27.54429	2283
[41-50]	Female	Coast	0.56	1	33.42849	2284
[11-20]	Male	Coast	0.34	0.34999999	73.32789	2285
>50	Female	Coast	0.58999997	0.83999997	27.54429	2286
>50	Male	Coast	0.73000002	1.1	28.35372	2287
>50	Female	Coast	0.68000001	0.94	30.89061	2288
>50	Female	Coast	3.4000001	39.029999	28.0329	2289
[41-50]	Female	Coast	0.85000002	0.91000003	30.89061	2290
[11-20]	Female	Coast	0.72000003	0.98000002	52.44178	2291
[31-40]	Female	Coast	0.62	0.91000003	33.42849	2292
[41-50]	Male	Coast	0.55000001	0.94999999	54.86599	2293
>50	Female	Coast	0.87	16.52	28.0329	2294
[11-20]	Female	Coast	0.68000001	0.94	52.44178	2295
[1-10]	Male	Coast	0.55000001	1.08	51.66001	2296
>50	Female	Coast	1.04	20.99	79.86206	2297
[41-50]	Male	Coast	0.44999999	0.49000001	53.59525	2298
[41-50]	Female	Coast	0.63	0.93000001	30.89061	2299
[41-50]	Female	Coast	0.72000003	1.0599999	30.89061	2300
[31-40]	Female	Coast	0.63	1	30.21875	2301
>50	Male	Coast	0.58999997	0.95999998	53.59525	2302
>50	Female	Coast	0.89999998	34.560001	122.9027	2303
[41-50]	Male	Coast	0.47999999	0.95999998	53.59525	2304
>50	Male	Coast	1.12	22.469999	53.59525	2305
[21-30]	Male	Coast	1.6	58.950001	80.91296	2306
[31-40]	Female	Coast	0.75	1.14	33.42849	2307
>50	Male	Coast	0.72000003	0.52999997	31.03218	2308
[21-30]	Female	Coast	0.64999998	1.12	30.21875	2309
[21-30]	Female	Coast	0.86000001	1.1	30.21875	2310
>50	Male	Coast	0.97000003	0.75999999	124.3092	2312
[31-40]	Female	Coast	0.83999997	1.01	132.486	2313
[41-50]	Male	Coast	0.87	1.13	234.9739	2314
[31-40]	Female	Coast	0.66000003	0.63	132.486	2315
>50	Female	Coast	0.85000002	1.03	120.7605	2316
[1-10]	Male	Coast	0.67000002	0.80000001	226.4894	2317
[1-10]	Male	Coast	1.08	0.91000003	226.4894	2318
[11-20]	Female	Coast	0.40000001	0.41999999	177.4241	2319
>50	Female	Coast	1.36	0.93000001	122.9027	2320
>50	Female	Coast	3.24	32.639999	88.1411	2321
>50	Male	Coast	1.05	32.57	97.57143	2322
[1-10]	Male	Coast	0.5	0.92000002	452.9566	2323
[31-40]	Female	Coast	2.53	52.689999	105.1059	2324
>50	Male	Coast	0.63	1.0599999	97.57143	2325
[31-40]	Male	Coast	1.02	14.7	172.5097	2326
>50	Female	Coast	1.55	38.459999	86.6048	2327
[21-30]	Female	Coast	0.55000001	0.88	125.0443	2328
[11-20]	Female	Coast	1.66	53.48	127.2417	2329
>50	Female	Coast	0.56	0.69	88.1411	2330
[31-40]	Female	Coast	1.14	40.610001	105.1059	2331
[11-20]	Female	Coast	0.49000001	0.41	164.8875	2332
[31-40]	Female	Coast	0.61000001	0.79000002	95.01382	2333
[21-30]	Female	Coast	0.98000002	0.89999998	125.0443	2334
[21-30]	Female	Coast	1.05	45.169998	95.01382	2335
[1-10]	Male	Coast	1.5599999	49.790001	452.9566	2336
[21-30]	Male	Coast	0.80000001	7.0999999	179.1616	2337
[31-40]	Female	Coast	0.76999998	0.79000002	95.01382	2338
[31-40]	Male	Coast	0.94	28.219999	179.1616	2339
>50	Male	Coast	0.75	0.92000002	124.3092	2340
>50	Female	Coast	0.56999999	0.86000001	120.7605	2341
[41-50]	Male	Coast	0.49000001	0.88	240.5452	2342
>50	Female	Coast	0.44999999	0.81999999	135.4316	2343
[31-40]	Female	Coast	0.94999999	1.9400001	132.486	2344
>50	Female	Coast	0.56999999	0.99000001	120.7605	2345
[31-40]	Female	Coast	0.63999999	0.94	146.5582	2346
>50	Male	Coast	0.69999999	1.05	136.0523	2347
[11-20]	Male	Coast	0.56999999	1.41	244.4046	2348
[21-30]	Male	Coast	0.79000002	0.94999999	249.8205	2349
[21-30]	Female	Coast	0.45776567	0.59400547	174.3601	2350
[21-30]	Female	Coast	0.62	0.77999997	132.486	2351
[41-50]	Female	Coast	1.08	1.12	135.4316	2352
>50	Male	Coast	0.57999998	0.89999998	136.0523	2353
>50	Female	Coast	0.66000003	0.81999999	120.7605	2354
[21-30]	Female	Coast	0.56	0.88999999	174.3601	2355
[31-40]	Female	Coast	0.83999997	0.93000001	132.486	2356
[41-50]	Female	Coast	0.81999999	0.75	135.4316	2357
[11-20]	Female	Coast	0.63	0.92000002	229.9169	2358
[31-40]	Female	Coast	0.55000001	1.01	146.5582	2359
[41-50]	Male	Coast	0.73000002	1.1900001	240.5452	2360
[41-50]	Female	Coast	0.69	0.88999999	146.5582	2361
>50	Male	Coast	0.60000002	0.93000001	136.0523	2362
[1-10]	Male	Coast	1.02	0.77999997	631.5964	2363
[21-30]	Female	Coast	1.15	1.29	132.486	2364
[41-50]	Male	Coast	0.92000002	0.94	234.9739	2366
[21-30]	Female	Coast	1.39	40.919998	132.486	2367
>50	Female	Coast	0.60000002	1	120.7605	2368
[41-50]	Male	Coast	5.5100002	0.60000002	240.5452	2369
[31-40]	Female	Coast	0.87	1.39	146.5582	2370
[1-10]	Female	Coast	0.79000002	0.88999999	229.9169	2371
[1-10]	Male	Coast	0.44	0.85000002	226.4894	2372
[11-20]	Female	Coast	0.56	1.04	229.9169	2373
[41-50]	Female	Coast	0.49000001	1.08	135.4316	2374
[11-20]	Male	Coast	0.61000001	0.92000002	244.4046	2375
[truncated: 698 more rows]
