# Supplementary material for: Reconstructing Mayaro virus circulation in French Guiana shows frequent spillovers
Source: Nat Commun. 2020 Jun 5;11:2842. doi: 10.1038/s41467-020-16516-x (PMC7275077; doi:10.1038/s41467-020-16516-x)
Supplement: Supplementary file 4 — Supplementary Software 1 [file 41467_2020_16516_MOESM4_ESM.zip › CodeAndData/SeroNeutralisation.csv]

may_ratio	chik_ratio	SN Mayaro conclusion	SN Chikungunya conclusion	num_indiv
37.9399990	24.9000000	1	0	1643
3.2400000	32.6399990	0	1	2321
4.3200002	4.5599999	1	0	2719
4.3800001	1.0100000	0	0	848
1.0599999	18.4500010	0	1	1650
0.6588922	43.2478140	0	1	3188
1.2300000	1.0300000	0	0	1651
0.9200000	0.9400000	0	0	2366
7.4499998	15.6700000	1	0	1642
3.2100000	38.5800020	1	1	886
8.8800001	1.1500000	0	0	1412
4.1722975	0.8648649	0	0	3078
1.0300000	25.5599990	0	1	1657
0.7684249	9.7001448	0	1	2387
0.6600000	0.9100000	0	0	1652
0.7500000	1.3500000	0	0	732
6.7900000	20.7199990	1	0	1641
3.9900000	48.0800020	0	1	2868
3.4300001	2.7300000	1	0	1278
5.5100002	0.6000000	0	0	2369
2.2400000	44.0600010	0	1	1659
1.1700000	36.0900000	0	1	2450
1.2000000	1.2400000	0	0	1672
1.0400000	0.8600000	0	0	733
19.3799990	33.4700010	1	0	1653
2.7300000	79.9599990	0	1	849
4.4800000	2.3399999	1	0	1291
3.4100001	1.4600000	0	0	1326
2.4700000	57.0400010	0	1	1660
1.0500000	32.5700000	0	1	2322
0.9000000	1.0400000	0	0	1725
1.5400000	1.5300000	0	0	734
31.5100000	84.3399960	1	0	1661
2.6700001	61.0299990	0	1	850
17.7999990	1.8800000	1	0	1424
3.6800001	4.8600001	1	0	2434
1.4800000	45.4399990	0	1	1712
1.6900001	57.9100000	0	1	2844
0.5900000	0.6500000	0	0	1658
0.3500000	1.0000000	0	0	735
27.3700010	11.3800000	1	0	1662
19.9100000	24.1500000	0	0	912
5.0200000	0.9200000	0	0	1414
6.7199998	1.6600000	0	0	910
0.8500000	12.9400000	0	1	1713
2.2200000	61.1300010	0	1	618
9.3500004	9.1300001	1	0	155
4.9200001	41.4300000	1	1	1006
2.7857811	1.9139383	1	0	3048
2.6800001	1.3200001	0	0	937
2.0000000	55.6399990	0	1	1644
0.6900000	8.6199999	0	1	1897
11.3700000	13.9500000	1	0	162
3.5200000	74.1399990	0	1	722
3.8924732	6.8225808	1	0	3052
3.9400001	1.3900000	0	0	650
2.0799999	47.1100010	0	1	1646
1.2100000	16.1800000	0	1	2870
14.8300000	13.2300000	1	0	1398
3.7600000	67.6200030	0	1	723
3.5214458	0.9060241	0	0	3044
2.8099999	0.4900000	0	0	2060
1.6900001	59.2799990	0	1	1648
1.9100000	53.7700000	0	1	702
13.5300000	17.4699990	1	0	1290
3.9300001	52.1300010	0	1	724
5.1152682	2.6365888	1	0	3057
2.7000000	0.8900000	0	0	2061
0.6000000	31.2199990	0	1	1722
2.5300000	52.6899990	0	1	2324
30.7400000	41.2300000	1	0	1408
2.7000000	73.0299990	0	1	725
3.5267558	1.5397993	1	0	3054
4.4499998	1.2300000	0	0	1251
1.0400000	43.4700010	0	1	1705
1.0200000	14.7000000	0	1	2326
34.5900000	45.2500000	1	0	1411
4.1599998	51.2700000	0	1	1009
2.6099999	1.9900000	0	0	2598
5.4800000	1.0800000	0	0	1253
0.6800000	33.4700010	0	1	1702
1.5000000	60.0700000	0	1	2438
8.1800003	12.5700000	1	0	1320
4.1799998	46.1500020	1	1	669
9.6499996	0.6600000	0	0	2556
3.2500000	1.6700000	0	0	757
1.2800000	51.1100010	0	1	1703
0.8600000	37.0900000	0	1	2421
3.1600001	9.7900000	1	0	1321
3.6099999	68.3799970	0	1	2859
3.3599999	2.4200001	1	0	2547
3.0599999	1.1600000	0	0	1033
1.0000000	39.6899990	0	1	1655
2.0200000	67.7799990	0	1	2423
14.8400000	15.3500000	1	0	1298
2.7800000	41.8600010	1	1	1071
4.0700002	1.8200001	1	0	2548
3.3699999	2.3599999	0	0	1121
0.8307065	10.4000000	0	1	1709
1.5100000	70.5299990	0	1	2424
